# Supplementary material for: Genomic Characterization of Carbapenem-Resistant Bacteria from Beef Cattle Feedlots
Source: Antibiotics (Basel). 2023 May 25;12(6):960. doi: 10.3390/antibiotics12060960 (PMC10294924; doi:10.3390/antibiotics12060960)
Supplement: Supplementary file 1 [file antibiotics-12-00960-s001.zip]

Archive with 1 entries (1 files):
- antibiotics-2399302-supplementary.xlsx
