# Supplementary material for: Genomic Characterization of Carbapenem-Resistant Bacteria from Beef Cattle Feedlots
Source: Antibiotics (Basel). 2023 May 25;12(6):960. doi: 10.3390/antibiotics12060960 (PMC10294924; doi:10.3390/antibiotics12060960)
Supplement: Supplementary file 1 [file antibiotics-12-00960-s001.zip › antibiotics-2399302-supplementary.xlsx]

## Sheet: Table_S1
Table S1 List of Pseudomonas aeruginosa genomes retrived from public database
Genome ID	Genome Name	NCBI Taxon ID	Taxon Lineage IDs	Taxon Lineage Names	Superkingdom	Kingdom	Phylum	Class	Order	Family	Genus	Species	Genome Status	Strain	Serovar	Biovar	Pathovar	MLST	Segment	Subtype	H_type	N_type	H1 Clade Global	H1 Clade US	H5 Clade	pH1N1-like	Lineage	Clade	Subclade	Other Typing	Culture Collection	Type Strain	Reference	Genome Quality	Completion Date	Publication	Authors	BioProject Accession	BioSample Accession	Assembly Accession	SRA Accession	GenBank Accessions	Sequencing Center	Sequencing Status	Sequencing Platform	Sequencing Depth	Assembly Method	Chromosome	Plasmids
1.1634e+06	Pseudomonas aeruginosa CI27	1163396	131567;2;1224;1236;72274;135621;286;136841;287;1163396	cellular organisms;Bacteria;Proteobacteria;Gammaproteobacteria;Pseudomonadales;Pseudomonadaceae;Pseudomonas;Pseudomonas aeruginosa group;Pseudomonas aeruginosa;Pseudomonas aeruginosa CI27	Bacteria		Proteobacteria	Gammaproteobacteria	Pseudomonadales	Pseudomonadaceae	Pseudomonas	Pseudomonas aeruginosa	Complete	CI27				MLST.Pseudomonas_aeruginosa.253																Good	2022-04-04T00:00:00Z			PRJNA600039	SAMN13781155	GCA_022810825.1		CP047643		Complete	Illumina NovaSeq; Nanopore	100.0x	Unicycler v. v0.4.7
287.1	Pseudomonas aeruginosa strain E90	287	131567;2;1224;1236;72274;135621;286;136841;287	cellular organisms;Bacteria;Proteobacteria;Gammaproteobacteria;Pseudomonadales;Pseudomonadaceae;Pseudomonas;Pseudomonas aeruginosa group;Pseudomonas aeruginosa	Bacteria	Bacteria	Proteobacteria	Gammaproteobacteria	Pseudomonadales	Pseudomonadaceae	Pseudomonas	Pseudomonas aeruginosa	Complete	E90				MLST.Pseudomonas_aeruginosa.282																Good	2019-09-24T00:00:00Z			PRJNA559863	SAMN12561707	GCA_008705235.1		CP044006		Complete	Illumina MiSeq; Oxford Nanopore MiniION	1000.0x	Unicycler v. Aug-2019
287.102	Pseudomonas aeruginosa strain ST773	287	131567;2;1224;1236;72274;135621;286;136841;287	cellular organisms;Bacteria;Proteobacteria;Gammaproteobacteria;Pseudomonadales;Pseudomonadaceae;Pseudomonas;Pseudomonas aeruginosa group;Pseudomonas aeruginosa	Bacteria	Bacteria	Proteobacteria	Gammaproteobacteria	Pseudomonadales	Pseudomonadaceae	Pseudomonas	Pseudomonas aeruginosa	Complete	ST773				MLST.Pseudomonas_aeruginosa.773												genotype:ST773				Good	2019-11-15T00:00:00Z	31658962		PRJNA555326	SAMN12307670	GCA_009664165.1		CP041945		Complete	Oxford Nanopore GridION	40x	Celera Assembler v. 1.8
287.106	Pseudomonas aeruginosa strain CF39S	287	131567;2;1224;1236;72274;135621;286;136841;287	cellular organisms;Bacteria;Proteobacteria;Gammaproteobacteria;Pseudomonadales;Pseudomonadaceae;Pseudomonas;Pseudomonas aeruginosa group;Pseudomonas aeruginosa	Bacteria	Bacteria	Proteobacteria	Gammaproteobacteria	Pseudomonadales	Pseudomonadaceae	Pseudomonas	Pseudomonas aeruginosa	Complete	CF39S				MLST.Pseudomonas_aeruginosa.175																Good	2020-03-19T00:00:00Z			PRJNA588088	SAMN13226654	GCA_011466835.1		CP045916,CP045917		Complete	PacBio RSII	140.0x	HGAP v. 2.3.0		1
287.109	Pseudomonas aeruginosa strain CMC-115	287	131567;2;1224;1236;72274;135621;286;136841;287	cellular organisms;Bacteria;Proteobacteria;Gammaproteobacteria;Pseudomonadales;Pseudomonadaceae;Pseudomonas;Pseudomonas aeruginosa group;Pseudomonas aeruginosa	Bacteria	Bacteria	Proteobacteria	Gammaproteobacteria	Pseudomonadales	Pseudomonadaceae	Pseudomonas	Pseudomonas aeruginosa	Complete	CMC-115																	not applicable			Good	2020-04-13T00:00:00Z			PRJNA593818	SAMN13451386	GCA_012276675.1		CP046602		Complete	Illumina NextSeq	1500x	Geneious v. 11.0.4
287.116	Pseudomonas aeruginosa strain PAAK088	287	131567;2;1224;1236;72274;135621;286;136841;287	cellular organisms;Bacteria;Proteobacteria;Gammaproteobacteria;Pseudomonadales;Pseudomonadaceae;Pseudomonas;Pseudomonas aeruginosa group;Pseudomonas aeruginosa	Bacteria	Bacteria	Proteobacteria	Gammaproteobacteria	Pseudomonadales	Pseudomonadaceae	Pseudomonas	Pseudomonas aeruginosa	Complete	PAAK088				MLST.Pseudomonas_aeruginosa.274																Good	2020-06-14T00:00:00Z	28922614		PRJNA513141	SAMN10697223	GCA_013341295.1		CP054472		Complete	Oxford Nanopore MiniION; Illumina NextSeq	259.82x	Unicycler v. v0.4.8
287.116	Pseudomonas aeruginosa strain PAAK095	287	131567;2;1224;1236;72274;135621;286;136841;287	cellular organisms;Bacteria;Proteobacteria;Gammaproteobacteria;Pseudomonadales;Pseudomonadaceae;Pseudomonas;Pseudomonas aeruginosa group;Pseudomonas aeruginosa	Bacteria	Bacteria	Proteobacteria	Gammaproteobacteria	Pseudomonadales	Pseudomonadaceae	Pseudomonas	Pseudomonas aeruginosa	Complete	PAAK095				MLST.Pseudomonas_aeruginosa.179																Good	2020-06-14T00:00:00Z	28922614		PRJNA513142	SAMN10697224	GCA_013341315.1		CP054473		Complete	Oxford Nanopore MiniION; Illumina NextSeq	229.65x	Unicycler v. v0.4.8
287.116	Pseudomonas aeruginosa strain DVT429	287	131567;2;1224;1236;72274;135621;286;136841;287	cellular organisms;Bacteria;Proteobacteria;Gammaproteobacteria;Pseudomonadales;Pseudomonadaceae;Pseudomonas;Pseudomonas aeruginosa group;Pseudomonas aeruginosa	Bacteria	Bacteria	Proteobacteria	Gammaproteobacteria	Pseudomonadales	Pseudomonadaceae	Pseudomonas	Pseudomonas aeruginosa	Complete	DVT429				MLST.Pseudomonas_aeruginosa.1094																Good	2020-06-15T00:00:00Z			PRJNA610040	SAMN14271777	GCA_013343335.1		CP050323		Complete	Oxford Nanopore MinION	100x	Unicycler v. v0.4.8-beta
287.116	Pseudomonas aeruginosa strain DVT729	287	131567;2;1224;1236;72274;135621;286;136841;287	cellular organisms;Bacteria;Proteobacteria;Gammaproteobacteria;Pseudomonadales;Pseudomonadaceae;Pseudomonas;Pseudomonas aeruginosa group;Pseudomonas aeruginosa	Bacteria	Bacteria	Proteobacteria	Gammaproteobacteria	Pseudomonadales	Pseudomonadaceae	Pseudomonas	Pseudomonas aeruginosa	Complete	DVT729				MLST.Pseudomonas_aeruginosa.27																Good	2020-06-15T00:00:00Z			PRJNA610040	SAMN14271780	GCA_013343315.1		CP050322		Complete	Oxford Nanopore MinION	100x	Unicycler v. v0.4.8-beta
287.116	Pseudomonas aeruginosa strain DVT425	287	131567;2;1224;1236;72274;135621;286;136841;287	cellular organisms;Bacteria;Proteobacteria;Gammaproteobacteria;Pseudomonadales;Pseudomonadaceae;Pseudomonas;Pseudomonas aeruginosa group;Pseudomonas aeruginosa	Bacteria	Bacteria	Proteobacteria	Gammaproteobacteria	Pseudomonadales	Pseudomonadaceae	Pseudomonas	Pseudomonas aeruginosa	Complete	DVT425				MLST.Pseudomonas_aeruginosa.226																Good	2020-06-15T00:00:00Z			PRJNA610040	SAMN14271773	GCA_013343375.1		CP050325		Complete	Oxford Nanopore MinION	100x	Unicycler v. v0.4.8-beta
287.116	Pseudomonas aeruginosa strain DVT423	287	131567;2;1224;1236;72274;135621;286;136841;287	cellular organisms;Bacteria;Proteobacteria;Gammaproteobacteria;Pseudomonadales;Pseudomonadaceae;Pseudomonas;Pseudomonas aeruginosa group;Pseudomonas aeruginosa	Bacteria	Bacteria	Proteobacteria	Gammaproteobacteria	Pseudomonadales	Pseudomonadaceae	Pseudomonas	Pseudomonas aeruginosa	Complete	DVT423				MLST.Pseudomonas_aeruginosa.17																Good	2020-06-15T00:00:00Z			PRJNA610040	SAMN14271772	GCA_013343395.1		CP050326		Complete	Oxford Nanopore MinION	100x	Unicycler v. v0.4.8-beta
287.116	Pseudomonas aeruginosa strain DVT427	287	131567;2;1224;1236;72274;135621;286;136841;287	cellular organisms;Bacteria;Proteobacteria;Gammaproteobacteria;Pseudomonadales;Pseudomonadaceae;Pseudomonas;Pseudomonas aeruginosa group;Pseudomonas aeruginosa	Bacteria	Bacteria	Proteobacteria	Gammaproteobacteria	Pseudomonadales	Pseudomonadaceae	Pseudomonas	Pseudomonas aeruginosa	Complete	DVT427				MLST.Pseudomonas_aeruginosa.439																Good	2020-06-15T00:00:00Z			PRJNA610040	SAMN14271775	GCA_013343355.1		CP050324		Complete	Oxford Nanopore MinION	100x	Unicycler v. v0.4.8-beta
287.116	Pseudomonas aeruginosa strain DVT421	287	131567;2;1224;1236;72274;135621;286;136841;287	cellular organisms;Bacteria;Proteobacteria;Gammaproteobacteria;Pseudomonadales;Pseudomonadaceae;Pseudomonas;Pseudomonas aeruginosa group;Pseudomonas aeruginosa	Bacteria	Bacteria	Proteobacteria	Gammaproteobacteria	Pseudomonadales	Pseudomonadaceae	Pseudomonas	Pseudomonas aeruginosa	Complete	DVT421																				Good	2020-06-15T00:00:00Z			PRJNA610040	SAMN14271770	GCA_013343415.1		CP050327		Complete	Oxford Nanopore MinION	100x	Unicycler v. v0.4.8-beta
287.116	Pseudomonas aeruginosa strain DVT419	287	131567;2;1224;1236;72274;135621;286;136841;287	cellular organisms;Bacteria;Proteobacteria;Gammaproteobacteria;Pseudomonadales;Pseudomonadaceae;Pseudomonas;Pseudomonas aeruginosa group;Pseudomonas aeruginosa	Bacteria	Bacteria	Proteobacteria	Gammaproteobacteria	Pseudomonadales	Pseudomonadaceae	Pseudomonas	Pseudomonas aeruginosa	Complete	DVT419				MLST.Pseudomonas_aeruginosa.1712																Good	2020-06-15T00:00:00Z			PRJNA610040	SAMN14271769	GCA_013343435.1		CP050328		Complete	Oxford Nanopore MinION	100x	Unicycler v. v0.4.8-beta
287.116	Pseudomonas aeruginosa strain DVT779	287	131567;2;1224;1236;72274;135621;286;136841;287	cellular organisms;Bacteria;Proteobacteria;Gammaproteobacteria;Pseudomonadales;Pseudomonadaceae;Pseudomonas;Pseudomonas aeruginosa group;Pseudomonas aeruginosa	Bacteria	Bacteria	Proteobacteria	Gammaproteobacteria	Pseudomonadales	Pseudomonadaceae	Pseudomonas	Pseudomonas aeruginosa	Complete	DVT779																				Good	2020-06-15T00:00:00Z			PRJNA610040	SAMN14271766	GCA_013343475.1		CP050330		Complete	Oxford Nanopore MinION	100x	Unicycler v. v0.4.8-beta
287.116	Pseudomonas aeruginosa strain DVT417	287	131567;2;1224;1236;72274;135621;286;136841;287	cellular organisms;Bacteria;Proteobacteria;Gammaproteobacteria;Pseudomonadales;Pseudomonadaceae;Pseudomonas;Pseudomonas aeruginosa group;Pseudomonas aeruginosa	Bacteria	Bacteria	Proteobacteria	Gammaproteobacteria	Pseudomonadales	Pseudomonadaceae	Pseudomonas	Pseudomonas aeruginosa	Complete	DVT417				MLST.Pseudomonas_aeruginosa.663																Good	2020-06-15T00:00:00Z			PRJNA610040	SAMN14271767	GCA_013343455.1		CP050329		Complete	Oxford Nanopore MinION	100x	Unicycler v. v0.4.8-beta
287.116	Pseudomonas aeruginosa strain DVT413	287	131567;2;1224;1236;72274;135621;286;136841;287	cellular organisms;Bacteria;Proteobacteria;Gammaproteobacteria;Pseudomonadales;Pseudomonadaceae;Pseudomonas;Pseudomonas aeruginosa group;Pseudomonas aeruginosa	Bacteria	Bacteria	Proteobacteria	Gammaproteobacteria	Pseudomonadales	Pseudomonadaceae	Pseudomonas	Pseudomonas aeruginosa	Complete	DVT413				MLST.Pseudomonas_aeruginosa.815																Good	2020-06-15T00:00:00Z			PRJNA610040	SAMN14271763	GCA_013343515.1		CP050332		Complete	Oxford Nanopore MinION	100x	Unicycler v. v0.4.8-beta
287.116	Pseudomonas aeruginosa strain DVT414	287	131567;2;1224;1236;72274;135621;286;136841;287	cellular organisms;Bacteria;Proteobacteria;Gammaproteobacteria;Pseudomonadales;Pseudomonadaceae;Pseudomonas;Pseudomonas aeruginosa group;Pseudomonas aeruginosa	Bacteria	Bacteria	Proteobacteria	Gammaproteobacteria	Pseudomonadales	Pseudomonadaceae	Pseudomonas	Pseudomonas aeruginosa	Complete	DVT414																				Good	2020-06-15T00:00:00Z			PRJNA610040	SAMN14271764	GCA_013343495.1		CP050331		Complete	Oxford Nanopore MinION	100x	Unicycler v. v0.4.8-beta
287.116	Pseudomonas aeruginosa strain DVT410	287	131567;2;1224;1236;72274;135621;286;136841;287	cellular organisms;Bacteria;Proteobacteria;Gammaproteobacteria;Pseudomonadales;Pseudomonadaceae;Pseudomonas;Pseudomonas aeruginosa group;Pseudomonas aeruginosa	Bacteria	Bacteria	Proteobacteria	Gammaproteobacteria	Pseudomonadales	Pseudomonadaceae	Pseudomonas	Pseudomonas aeruginosa	Complete	DVT410																				Good	2020-06-15T00:00:00Z			PRJNA610040	SAMN14271760	GCA_013343555.1		CP050334		Complete	Oxford Nanopore MinION	100x	Unicycler v. v0.4.8-beta
287.116	Pseudomonas aeruginosa strain DVT412	287	131567;2;1224;1236;72274;135621;286;136841;287	cellular organisms;Bacteria;Proteobacteria;Gammaproteobacteria;Pseudomonadales;Pseudomonadaceae;Pseudomonas;Pseudomonas aeruginosa group;Pseudomonas aeruginosa	Bacteria	Bacteria	Proteobacteria	Gammaproteobacteria	Pseudomonadales	Pseudomonadaceae	Pseudomonas	Pseudomonas aeruginosa	Complete	DVT412				MLST.Pseudomonas_aeruginosa.589																Good	2020-06-15T00:00:00Z			PRJNA610040	SAMN14271762	GCA_013343535.1		CP050333		Complete	Oxford Nanopore MinION	100x	Unicycler v. v0.4.8-beta
287.116	Pseudomonas aeruginosa strain DVT401	287	131567;2;1224;1236;72274;135621;286;136841;287	cellular organisms;Bacteria;Proteobacteria;Gammaproteobacteria;Pseudomonadales;Pseudomonadaceae;Pseudomonas;Pseudomonas aeruginosa group;Pseudomonas aeruginosa	Bacteria	Bacteria	Proteobacteria	Gammaproteobacteria	Pseudomonadales	Pseudomonadaceae	Pseudomonas	Pseudomonas aeruginosa	Complete	DVT401																	ATCC:14210			Good	2020-06-15T00:00:00Z			PRJNA610040	SAMN14271758	GCA_013343575.1		CP050335		Complete	Oxford Nanopore MinION	100x	Unicycler v. v0.4.8-beta
287.116	Pseudomonas aeruginosa strain PABCH09	287	131567;2;1224;1236;72274;135621;286;136841;287	cellular organisms;Bacteria;Proteobacteria;Gammaproteobacteria;Pseudomonadales;Pseudomonadaceae;Pseudomonas;Pseudomonas aeruginosa group;Pseudomonas aeruginosa	Bacteria	Bacteria	Proteobacteria	Gammaproteobacteria	Pseudomonadales	Pseudomonadaceae	Pseudomonas	Pseudomonas aeruginosa	Complete	PABCH09	O6			MLST.Pseudomonas_aeruginosa.262																Good	2020-06-29T00:00:00Z			PRJNA638217	SAMN15183617	GCA_013375775.1		CP056095,CP056096,CP056097		Complete	PacBio	50X	HGAP v. 2		2
287.116	Pseudomonas aeruginosa strain PABCH13	287	131567;2;1224;1236;72274;135621;286;136841;287	cellular organisms;Bacteria;Proteobacteria;Gammaproteobacteria;Pseudomonadales;Pseudomonadaceae;Pseudomonas;Pseudomonas aeruginosa group;Pseudomonas aeruginosa	Bacteria	Bacteria	Proteobacteria	Gammaproteobacteria	Pseudomonadales	Pseudomonadaceae	Pseudomonas	Pseudomonas aeruginosa	Complete	PABCH13	O4			MLST.Pseudomonas_aeruginosa.639																Good	2020-06-29T00:00:00Z			PRJNA638217	SAMN15183615	GCA_013375795.1		CP056093		Complete	PacBio	50X	HGAP v. 2
287.116	Pseudomonas aeruginosa strain PABCH10	287	131567;2;1224;1236;72274;135621;286;136841;287	cellular organisms;Bacteria;Proteobacteria;Gammaproteobacteria;Pseudomonadales;Pseudomonadaceae;Pseudomonas;Pseudomonas aeruginosa group;Pseudomonas aeruginosa	Bacteria	Bacteria	Proteobacteria	Gammaproteobacteria	Pseudomonadales	Pseudomonadaceae	Pseudomonas	Pseudomonas aeruginosa	Complete	PABCH10	O10			MLST.Pseudomonas_aeruginosa.667																Good	2020-06-29T00:00:00Z			PRJNA638217	SAMN15183622	GCA_013375815.1		CP056094		Complete	PacBio	50X	HGAP v. 2
287.116	Pseudomonas aeruginosa strain PABCH01	287	131567;2;1224;1236;72274;135621;286;136841;287	cellular organisms;Bacteria;Proteobacteria;Gammaproteobacteria;Pseudomonadales;Pseudomonadaceae;Pseudomonas;Pseudomonas aeruginosa group;Pseudomonas aeruginosa	Bacteria	Bacteria	Proteobacteria	Gammaproteobacteria	Pseudomonadales	Pseudomonadaceae	Pseudomonas	Pseudomonas aeruginosa	Complete	PABCH01	O6			MLST.Pseudomonas_aeruginosa.155																Good	2020-06-29T00:00:00Z			PRJNA638217	SAMN15183620	GCA_013375915.1		CP056100		Complete	PacBio	50X	HGAP v. 2
287.116	Pseudomonas aeruginosa strain PABCH45	287	131567;2;1224;1236;72274;135621;286;136841;287	cellular organisms;Bacteria;Proteobacteria;Gammaproteobacteria;Pseudomonadales;Pseudomonadaceae;Pseudomonas;Pseudomonas aeruginosa group;Pseudomonas aeruginosa	Bacteria	Bacteria	Proteobacteria	Gammaproteobacteria	Pseudomonadales	Pseudomonadaceae	Pseudomonas	Pseudomonas aeruginosa	Complete	PABCH45	O6			MLST.Pseudomonas_aeruginosa.959																Good	2020-06-29T00:00:00Z			PRJNA638217	SAMN15183618	GCA_013375835.1		CP056101,CP056102		Complete	PacBio	50X	HGAP v. 2		1
287.116	Pseudomonas aeruginosa strain PABCH14	287	131567;2;1224;1236;72274;135621;286;136841;287	cellular organisms;Bacteria;Proteobacteria;Gammaproteobacteria;Pseudomonadales;Pseudomonadaceae;Pseudomonas;Pseudomonas aeruginosa group;Pseudomonas aeruginosa	Bacteria	Bacteria	Proteobacteria	Gammaproteobacteria	Pseudomonadales	Pseudomonadaceae	Pseudomonas	Pseudomonas aeruginosa	Complete	PABCH14	O6			MLST.Pseudomonas_aeruginosa.155																Good	2020-06-29T00:00:00Z			PRJNA638217	SAMN15183616	GCA_013375855.1		CP056092		Complete	PacBio	50X	HGAP v. 2
287.116	Pseudomonas aeruginosa strain PABCH46	287	131567;2;1224;1236;72274;135621;286;136841;287	cellular organisms;Bacteria;Proteobacteria;Gammaproteobacteria;Pseudomonadales;Pseudomonadaceae;Pseudomonas;Pseudomonas aeruginosa group;Pseudomonas aeruginosa	Bacteria	Bacteria	Proteobacteria	Gammaproteobacteria	Pseudomonadales	Pseudomonadaceae	Pseudomonas	Pseudomonas aeruginosa	Complete	PABCH46	O11			MLST.Pseudomonas_aeruginosa.446																Good	2020-06-29T00:00:00Z			PRJNA638217	SAMN15183621	GCA_013375875.1		CP056089		Complete	PacBio	50X	HGAP v. 2
287.116	Pseudomonas aeruginosa strain PABCH42	287	131567;2;1224;1236;72274;135621;286;136841;287	cellular organisms;Bacteria;Proteobacteria;Gammaproteobacteria;Pseudomonadales;Pseudomonadaceae;Pseudomonas;Pseudomonas aeruginosa group;Pseudomonas aeruginosa	Bacteria	Bacteria	Proteobacteria	Gammaproteobacteria	Pseudomonadales	Pseudomonadaceae	Pseudomonas	Pseudomonas aeruginosa	Complete	PABCH42	O6			MLST.Pseudomonas_aeruginosa.179																Good	2020-06-29T00:00:00Z			PRJNA638217	SAMN15183619	GCA_013375895.1		CP056090,CP056091		Complete	PacBio	50X	HGAP v. 2		1
287.117	Pseudomonas aeruginosa strain PABCH05	287	131567;2;1224;1236;72274;135621;286;136841;287	cellular organisms;Bacteria;Proteobacteria;Gammaproteobacteria;Pseudomonadales;Pseudomonadaceae;Pseudomonas;Pseudomonas aeruginosa group;Pseudomonas aeruginosa	Bacteria	Bacteria	Proteobacteria	Gammaproteobacteria	Pseudomonadales	Pseudomonadaceae	Pseudomonas	Pseudomonas aeruginosa	Complete	PABCH05	O9			MLST.Pseudomonas_aeruginosa.2062																Good	2020-06-29T00:00:00Z			PRJNA638217	SAMN15183614	GCA_013375755.1		CP056098,CP056099		Complete	PacBio	50X	HGAP v. 2		1
287.131	Pseudomonas aeruginosa FRD1	287	131567;2;1224;1236;72274;135621;286;136841;287	cellular organisms;Bacteria;Proteobacteria;Gammaproteobacteria;Pseudomonadales;Pseudomonadaceae;Pseudomonas;Pseudomonas aeruginosa group;Pseudomonas aeruginosa	Bacteria	Bacteria	Proteobacteria	Gammaproteobacteria	Pseudomonadales	Pseudomonadaceae	Pseudomonas	Pseudomonas aeruginosa	Complete	FRD1				MLST.Pseudomonas_aeruginosa.111																Good	2015-01-29T00:00:00Z	3.10246e+149		PRJNA245215	SAMN02732380	GCA_000829885.1		CP010555.1		Complete	Illumina	353	BioNumerics v. 6.6
287.133	Pseudomonas aeruginosa strain NRD619	287	131567;2;1224;1236;72274;135621;286;136841;287	cellular organisms;Bacteria;Proteobacteria;Gammaproteobacteria;Pseudomonadales;Pseudomonadaceae;Pseudomonas;Pseudomonas aeruginosa group;Pseudomonas aeruginosa	Bacteria	Bacteria	Proteobacteria	Gammaproteobacteria	Pseudomonadales	Pseudomonadaceae	Pseudomonas	Pseudomonas aeruginosa	Complete	NRD619																				Good	2020-09-03T00:00:00Z			PRJNA658200	SAMN15860813	GCA_014467035.1		CP060703		Complete	PacBio RSII; Illumina NextSeq	255.0x	HGAP v. 2.3
287.133	Pseudomonas aeruginosa strain mPA08-31	287	131567;2;1224;1236;72274;135621;286;136841;287	cellular organisms;Bacteria;Proteobacteria;Gammaproteobacteria;Pseudomonadales;Pseudomonadaceae;Pseudomonas;Pseudomonas aeruginosa group;Pseudomonas aeruginosa	Bacteria	Bacteria	Proteobacteria	Gammaproteobacteria	Pseudomonadales	Pseudomonadaceae	Pseudomonas	Pseudomonas aeruginosa	Complete	mPA08-31				MLST.Pseudomonas_aeruginosa.683																Good	2020-10-28T00:00:00Z			PRJNA669133	SAMN16435645	GCA_015034565.1		CP063237		Complete	Illumina NextSeq	95.0x	Velvet v. Oct-2020
287.137	Pseudomonas aeruginosa strain CMC-097	287	131567;2;1224;1236;72274;135621;286;136841;287	cellular organisms;Bacteria;Proteobacteria;Gammaproteobacteria;Pseudomonadales;Pseudomonadaceae;Pseudomonas;Pseudomonas aeruginosa group;Pseudomonas aeruginosa	Bacteria	Bacteria	Proteobacteria	Gammaproteobacteria	Pseudomonadales	Pseudomonadaceae	Pseudomonas	Pseudomonas aeruginosa	Complete	CMC-097				MLST.Pseudomonas_aeruginosa.282																Good	2020-12-15T00:00:00Z			PRJNA660482	SAMN15950776	GCA_016064595.1		CP065848		Complete	Illumina NextSeq	1487.0x	Geneious v. 11.0.4
287.159	Pseudomonas aeruginosa strain UNC_PaerCF14	287	131567;2;1224;1236;72274;135621;286;136841;287	cellular organisms;Bacteria;Proteobacteria;Gammaproteobacteria;Pseudomonadales;Pseudomonadaceae;Pseudomonas;Pseudomonas aeruginosa group;Pseudomonas aeruginosa	Bacteria	Bacteria	Proteobacteria	Gammaproteobacteria	Pseudomonadales	Pseudomonadaceae	Pseudomonas	Pseudomonas aeruginosa	Complete	UNC_PaerCF14																				Good	2021-08-02T00:00:00Z			PRJNA749299	SAMN20362537	GCA_019434155.1		CP080285		Complete	Oxford Nanopore GridION	246x	Flye v. 2.8.3-b1705
287.159	Pseudomonas aeruginosa strain UNC_PaerCF05	287	131567;2;1224;1236;72274;135621;286;136841;287	cellular organisms;Bacteria;Proteobacteria;Gammaproteobacteria;Pseudomonadales;Pseudomonadaceae;Pseudomonas;Pseudomonas aeruginosa group;Pseudomonas aeruginosa	Bacteria	Bacteria	Proteobacteria	Gammaproteobacteria	Pseudomonadales	Pseudomonadaceae	Pseudomonas	Pseudomonas aeruginosa	Complete	UNC_PaerCF05																				Good	2021-08-02T00:00:00Z			PRJNA749299	SAMN20362534	GCA_019434175.1		CP080288		Complete	Oxford Nanopore GridION	265x	Flye v. 2.8.3-b1705
287.159	Pseudomonas aeruginosa strain UNC_PaerCF17	287	131567;2;1224;1236;72274;135621;286;136841;287	cellular organisms;Bacteria;Proteobacteria;Gammaproteobacteria;Pseudomonadales;Pseudomonadaceae;Pseudomonas;Pseudomonas aeruginosa group;Pseudomonas aeruginosa	Bacteria	Bacteria	Proteobacteria	Gammaproteobacteria	Pseudomonadales	Pseudomonadaceae	Pseudomonas	Pseudomonas aeruginosa	Complete	UNC_PaerCF17				MLST.Pseudomonas_aeruginosa.882																Good	2021-08-02T00:00:00Z			PRJNA749299	SAMN20362539	GCA_019434095.1		CP080281		Complete	Oxford Nanopore GridION	233x	Flye v. 2.8.3-b1705
287.159	Pseudomonas aeruginosa strain UNC_PaerCF16	287	131567;2;1224;1236;72274;135621;286;136841;287	cellular organisms;Bacteria;Proteobacteria;Gammaproteobacteria;Pseudomonadales;Pseudomonadaceae;Pseudomonas;Pseudomonas aeruginosa group;Pseudomonas aeruginosa	Bacteria	Bacteria	Proteobacteria	Gammaproteobacteria	Pseudomonadales	Pseudomonadaceae	Pseudomonas	Pseudomonas aeruginosa	Complete	UNC_PaerCF16				MLST.Pseudomonas_aeruginosa.483																Good	2021-08-02T00:00:00Z			PRJNA749299	SAMN20362538	GCA_019434115.1		CP080282,CP080283,CP080284		Complete	Oxford Nanopore GridION	261x	Flye v. 2.8.3-b1705		2
287.159	Pseudomonas aeruginosa strain UNC_PaerCF20	287	131567;2;1224;1236;72274;135621;286;136841;287	cellular organisms;Bacteria;Proteobacteria;Gammaproteobacteria;Pseudomonadales;Pseudomonadaceae;Pseudomonas;Pseudomonas aeruginosa group;Pseudomonas aeruginosa	Bacteria	Bacteria	Proteobacteria	Gammaproteobacteria	Pseudomonadales	Pseudomonadaceae	Pseudomonas	Pseudomonas aeruginosa	Complete	UNC_PaerCF20				MLST.Pseudomonas_aeruginosa.179																Good	2021-08-02T00:00:00Z			PRJNA749299	SAMN20362540	GCA_019434075.1		CP080280		Complete	Oxford Nanopore GridION	87x	Flye v. 2.8.3-b1705
287.159	Pseudomonas aeruginosa strain UNC_PaerCF12	287	131567;2;1224;1236;72274;135621;286;136841;287	cellular organisms;Bacteria;Proteobacteria;Gammaproteobacteria;Pseudomonadales;Pseudomonadaceae;Pseudomonas;Pseudomonas aeruginosa group;Pseudomonas aeruginosa	Bacteria	Bacteria	Proteobacteria	Gammaproteobacteria	Pseudomonadales	Pseudomonadaceae	Pseudomonas	Pseudomonas aeruginosa	Complete	UNC_PaerCF12				MLST.Pseudomonas_aeruginosa.1720																Good	2021-08-02T00:00:00Z			PRJNA749299	SAMN20362536	GCA_019434135.1		CP080286		Complete	Oxford Nanopore GridION	5x	Flye v. 2.8.3-b1705
287.159	Pseudomonas aeruginosa strain UNC_PaerCF11	287	131567;2;1224;1236;72274;135621;286;136841;287	cellular organisms;Bacteria;Proteobacteria;Gammaproteobacteria;Pseudomonadales;Pseudomonadaceae;Pseudomonas;Pseudomonas aeruginosa group;Pseudomonas aeruginosa	Bacteria	Bacteria	Proteobacteria	Gammaproteobacteria	Pseudomonadales	Pseudomonadaceae	Pseudomonas	Pseudomonas aeruginosa	Complete	UNC_PaerCF11				MLST.Pseudomonas_aeruginosa.2106																Good	2021-08-02T00:00:00Z			PRJNA749299	SAMN20362535	GCA_019434195.1		CP080287		Complete	Oxford Nanopore GridION	31x	Flye v. 2.8.3-b1705
287.159	Pseudomonas aeruginosa strain 2020HL-00861	287	131567;2;1224;1236;72274;135621;286;136841;287	cellular organisms;Bacteria;Proteobacteria;Gammaproteobacteria;Pseudomonadales;Pseudomonadaceae;Pseudomonas;Pseudomonas aeruginosa group;Pseudomonas aeruginosa	Bacteria	Bacteria	Proteobacteria	Gammaproteobacteria	Pseudomonadales	Pseudomonadaceae	Pseudomonas	Pseudomonas aeruginosa	Complete	2020HL-00861				MLST.Pseudomonas_aeruginosa.167																Good	2021-08-03T00:00:00Z			PRJNA288601	SAMN16982406	GCA_019443665.1		CP071947,CP071948,CP071949		Complete	Illumina NextSeq, Oxford Nanopore MinION	482.0x	Flye v. 2.8.2		2
287.177	Pseudomonas aeruginosa strain BTP036	287	131567;2;1224;1236;72274;135621;286;136841;287	cellular organisms;Bacteria;Proteobacteria;Gammaproteobacteria;Pseudomonadales;Pseudomonadaceae;Pseudomonas;Pseudomonas aeruginosa group;Pseudomonas aeruginosa	Bacteria	Bacteria	Proteobacteria	Gammaproteobacteria	Pseudomonadales	Pseudomonadaceae	Pseudomonas	Pseudomonas aeruginosa	Complete	BTP036				MLST.Pseudomonas_aeruginosa.235																Good	2015-07-17T00:00:00Z			PRJNA287647	SAMN03787337	GCF_001086805.1		LFMT00000000		Complete	Illumina MiSeq	75x	Spades v. 3.1.0; Velvet v. 1.2.10
287.196	Pseudomonas aeruginosa PES_P749	287	131567;2;1224;1236;72274;135621;286;136841;287	cellular organisms;Bacteria;Proteobacteria;Gammaproteobacteria;Pseudomonadales;Pseudomonadaceae;Pseudomonas;Pseudomonas aeruginosa group;Pseudomonas aeruginosa	Bacteria		Proteobacteria	Gammaproteobacteria	Pseudomonadales	Pseudomonadaceae	Pseudomonas	Pseudomonas aeruginosa	Complete	PES_P749				MLST.Pseudomonas_aeruginosa.192																Good	2022-03-14T00:00:00Z			PRJNA750451	SAMN20458429	GCA_022559545.1		CP080405		Complete	Illumina MiSeq; Oxford Nanopore	36.0x	Unicycler v. DEC-2018
287.247	Pseudomonas aeruginosa E113	287	131567;2;1224;1236;72274;135621;286;136841;287	cellular organisms;Bacteria;Proteobacteria;Gammaproteobacteria;Pseudomonadales;Pseudomonadaceae;Pseudomonas;Pseudomonas aeruginosa group;Pseudomonas aeruginosa	Bacteria		Proteobacteria	Gammaproteobacteria	Pseudomonadales	Pseudomonadaceae	Pseudomonas	Pseudomonas aeruginosa	Complete	E113				MLST.Pseudomonas_aeruginosa.463																Good	2022-03-21T00:00:00Z			PRJNA814681	SAMN26564916	GCA_022637915.1		CP093354		Complete	Oxford Nanopore MinION; Illumina MiSeq	100.0x	Unicycler v. NOVEMBER-2020
287.247	Pseudomonas aeruginosa E104	287	131567;2;1224;1236;72274;135621;286;136841;287	cellular organisms;Bacteria;Proteobacteria;Gammaproteobacteria;Pseudomonadales;Pseudomonadaceae;Pseudomonas;Pseudomonas aeruginosa group;Pseudomonas aeruginosa	Bacteria		Proteobacteria	Gammaproteobacteria	Pseudomonadales	Pseudomonadaceae	Pseudomonas	Pseudomonas aeruginosa	Complete	E104																				Good	2022-03-21T00:00:00Z			PRJNA784987	SAMN26565086	GCA_022638055.1		CP093355		Complete	Oxford Nanopore MinION; Illumina MiSeq	100.0x	Unicycler v. NOVEMBER-2020
287.247	Pseudomonas aeruginosa E131	287	131567;2;1224;1236;72274;135621;286;136841;287	cellular organisms;Bacteria;Proteobacteria;Gammaproteobacteria;Pseudomonadales;Pseudomonadaceae;Pseudomonas;Pseudomonas aeruginosa group;Pseudomonas aeruginosa	Bacteria		Proteobacteria	Gammaproteobacteria	Pseudomonadales	Pseudomonadaceae	Pseudomonas	Pseudomonas aeruginosa	Complete	E131																				Good	2022-03-21T00:00:00Z			PRJNA814694	SAMN26565131	GCA_022638175.1		CP093357		Complete	Oxford Nanopore MinION; Illumina MiSeq	100.0x	Unicycler v. NOVEMBER-2020
287.247	Pseudomonas aeruginosa E125	287	131567;2;1224;1236;72274;135621;286;136841;287	cellular organisms;Bacteria;Proteobacteria;Gammaproteobacteria;Pseudomonadales;Pseudomonadaceae;Pseudomonas;Pseudomonas aeruginosa group;Pseudomonas aeruginosa	Bacteria		Proteobacteria	Gammaproteobacteria	Pseudomonadales	Pseudomonadaceae	Pseudomonas	Pseudomonas aeruginosa	Complete	E125				MLST.Pseudomonas_aeruginosa.17																Good	2022-03-21T00:00:00Z			PRJNA814691	SAMN26565087	GCA_022649105.1		CP093356		Complete	Oxford Nanopore MinION; Illumina MiSeq	100.0x	Unicycler v. SEPTEMBER-2019
287.247	Pseudomonas aeruginosa E167	287	131567;2;1224;1236;72274;135621;286;136841;287	cellular organisms;Bacteria;Proteobacteria;Gammaproteobacteria;Pseudomonadales;Pseudomonadaceae;Pseudomonas;Pseudomonas aeruginosa group;Pseudomonas aeruginosa	Bacteria		Proteobacteria	Gammaproteobacteria	Pseudomonadales	Pseudomonadaceae	Pseudomonas	Pseudomonas aeruginosa	Complete	E167				MLST.Pseudomonas_aeruginosa.27																Good	2022-03-21T00:00:00Z			PRJNA814703	SAMN26565253	GCA_022649245.1		CP093358,CP093359		Complete	Oxford Nanopore MinION; Illumina MiSeq	100.0x	Unicycler v. SEPTEMBER-2019		1
287.247	Pseudomonas aeruginosa ATCC BAA-2114	287	131567;2;1224;1236;72274;135621;286;136841;287	cellular organisms;Bacteria;Proteobacteria;Gammaproteobacteria;Pseudomonadales;Pseudomonadaceae;Pseudomonas;Pseudomonas aeruginosa group;Pseudomonas aeruginosa	Bacteria		Proteobacteria	Gammaproteobacteria	Pseudomonadales	Pseudomonadaceae	Pseudomonas	Pseudomonas aeruginosa	Complete	ATCC BAA-2114				MLST.Pseudomonas_aeruginosa.969																Good	2022-03-27T00:00:00Z			PRJNA817017	SAMN26741374	GCA_022699485.1		CP093966		Complete	PacBio	100.0x	HGAP v. 3.0
287.247	Pseudomonas aeruginosa ATCC BAA-2108	287	131567;2;1224;1236;72274;135621;286;136841;287	cellular organisms;Bacteria;Proteobacteria;Gammaproteobacteria;Pseudomonadales;Pseudomonadaceae;Pseudomonas;Pseudomonas aeruginosa group;Pseudomonas aeruginosa	Bacteria		Proteobacteria	Gammaproteobacteria	Pseudomonadales	Pseudomonadaceae	Pseudomonas	Pseudomonas aeruginosa	Complete	ATCC BAA-2108																				Good	2022-03-27T00:00:00Z			PRJNA817014	SAMN26741367	GCA_022699505.1		CP093965		Complete	PacBio	100.0x	HGAP v. 3.0
287.25	Pseudomonas aeruginosa L00-a	287	131567;2;1224;1236;72274;135621;286;136841;287	cellular organisms;Bacteria;Proteobacteria;Gammaproteobacteria;Pseudomonadales;Pseudomonadaceae;Pseudomonas;Pseudomonas aeruginosa group;Pseudomonas aeruginosa	Bacteria		Proteobacteria	Gammaproteobacteria	Pseudomonadales	Pseudomonadaceae	Pseudomonas	Pseudomonas aeruginosa	Complete	L00-a				MLST.Pseudomonas_aeruginosa.532																Good	2022-05-23T00:00:00Z			PRJNA837561	SAMN28206123	GCA_023520735.1		CP097383		Complete	Oxford Nanopore MinION; Illumina MiSeq	211.0x	Trycycler v. v0.5.0; Pilon v. v1.23;
287.252	Pseudomonas aeruginosa UNC_PaerCF25	287	131567;2;1224;1236;72274;135621;286;136841;287	cellular organisms;Bacteria;Proteobacteria;Gammaproteobacteria;Pseudomonadales;Pseudomonadaceae;Pseudomonas;Pseudomonas aeruginosa group;Pseudomonas aeruginosa	Bacteria		Proteobacteria	Gammaproteobacteria	Pseudomonadales	Pseudomonadaceae	Pseudomonas	Pseudomonas aeruginosa	Complete	UNC_PaerCF25																				Good	2022-05-28T00:00:00Z			PRJNA749299	SAMN28553478	GCA_023571485.1		CP097575		Complete	Oxford Nanopore GridION	39.0x	Flye v. 2.8.3-b1705
287.256	Pseudomonas aeruginosa strain USDA-ARS-USMARC-41639	287	131567;2;1224;1236;72274;135621;286;136841;287	cellular organisms;Bacteria;Proteobacteria;Gammaproteobacteria;Pseudomonadales;Pseudomonadaceae;Pseudomonas;Pseudomonas aeruginosa group;Pseudomonas aeruginosa	Bacteria	Bacteria	Proteobacteria	Gammaproteobacteria	Pseudomonadales	Pseudomonadaceae	Pseudomonas	Pseudomonas aeruginosa	Complete	USDA-ARS-USMARC-41639																				Good	2016-01-20T00:00:00Z			PRJNA281531	SAMN04158502	GCF_001518975.1		CP013989		Complete	PacBio P5	69x	HGAP3 v. 2.3.0
287.257	Pseudomonas aeruginosa US449	287	131567;2;1224;1236;72274;135621;286;136841;287	cellular organisms;Bacteria;Proteobacteria;Gammaproteobacteria;Pseudomonadales;Pseudomonadaceae;Pseudomonas;Pseudomonas aeruginosa group;Pseudomonas aeruginosa	Bacteria		Proteobacteria	Gammaproteobacteria	Pseudomonadales	Pseudomonadaceae	Pseudomonas	Pseudomonas aeruginosa	Complete	US449				MLST.Pseudomonas_aeruginosa.2045																Good	2022-06-21T00:00:00Z	35685363		PRJNA802725	SAMN25582457	GCA_023822305.1		CP091880		Complete	Oxford Nanopore MinION; Illumina HiSeq	292.0x	Unicycler v. 0.4.8
287.257	Pseudomonas aeruginosa PAO1_Kat-X-2	287	131567;2;1224;1236;72274;135621;286;136841;287	cellular organisms;Bacteria;Proteobacteria;Gammaproteobacteria;Pseudomonadales;Pseudomonadaceae;Pseudomonas;Pseudomonas aeruginosa group;Pseudomonas aeruginosa	Bacteria		Proteobacteria	Gammaproteobacteria	Pseudomonadales	Pseudomonadaceae	Pseudomonas	Pseudomonas aeruginosa	Complete	PAO1_Kat-X-2				MLST.Pseudomonas_aeruginosa.549																Good	2022-06-30T00:00:00Z			PRJNA830674	SAMN27737213	GCA_024089375.1		CP096664		Complete	Illumina MiSeq	10X	CLC Genomics Workbench v. 9
287.257	Pseudomonas aeruginosa PAO1_Mat-X-1	287	131567;2;1224;1236;72274;135621;286;136841;287	cellular organisms;Bacteria;Proteobacteria;Gammaproteobacteria;Pseudomonadales;Pseudomonadaceae;Pseudomonas;Pseudomonas aeruginosa group;Pseudomonas aeruginosa	Bacteria		Proteobacteria	Gammaproteobacteria	Pseudomonadales	Pseudomonadaceae	Pseudomonas	Pseudomonas aeruginosa	Complete	PAO1_Mat-X-1				MLST.Pseudomonas_aeruginosa.549																Good	2022-06-30T00:00:00Z			PRJNA830674	SAMN27737212	GCA_024089395.1		CP096665		Complete	Illumina MiSeq	10X	CLC Genomics Workbench v. 9
287.264	Pseudomonas aeruginosa 2021CK-01281	287	131567;2;1224;1236;72274;135621;286;136841;287	cellular organisms;Bacteria;Proteobacteria;Gammaproteobacteria;Pseudomonadales;Pseudomonadaceae;Pseudomonas;Pseudomonas aeruginosa group;Pseudomonas aeruginosa	Bacteria		Proteobacteria	Gammaproteobacteria	Pseudomonadales	Pseudomonadaceae	Pseudomonas	Pseudomonas aeruginosa	Complete	2021CK-01281				MLST.Pseudomonas_aeruginosa.823																Good	2022-09-25T00:00:00Z			PRJNA812595	SAMN20960129	GCA_025399155.1		CP104695,CP104696		Complete	Illumina MiSeq; Oxford Nanopore GridION	13.0x	Unicycler v. 0.5.0		1
287.271	Pseudomonas aeruginosa 2019CK-00034	287	131567;2;1224;1236;72274;135621;286;136841;287	cellular organisms;Bacteria;Proteobacteria;Gammaproteobacteria;Pseudomonadales;Pseudomonadaceae;Pseudomonas;Pseudomonas aeruginosa group;Pseudomonas aeruginosa	Bacteria		Proteobacteria	Gammaproteobacteria	Pseudomonadales	Pseudomonadaceae	Pseudomonas	Pseudomonas aeruginosa	Complete	2019CK-00034																				Good	2022-10-22T00:00:00Z			PRJNA812595	SAMN14792039	GCA_025790885.1		CP107257		Complete	Illumina MiSeq; Oxford Nanopore MinION	62.0x	Flye v. 2.9; Medaka v. 1.6.1; Polca v.
287.276	Pseudomonas aeruginosa PB354	287	131567;2;1224;1236;72274;135621;286;136841;287	cellular organisms;Bacteria;Proteobacteria;Gammaproteobacteria;Pseudomonadales;Pseudomonadaceae;Pseudomonas;Pseudomonas aeruginosa group;Pseudomonas aeruginosa	Bacteria		Proteobacteria	Gammaproteobacteria	Pseudomonadales	Pseudomonadaceae	Pseudomonas	Pseudomonas aeruginosa	Complete	PB354																				Good	2017-12-06T00:00:00Z			PRJNA419916	SAMN08101544			CP025053,CP025054			PacBio & Illumina	100x	HGAP & SPAdes v. v2.3.0 & v3.10.0		1
287.276	Pseudomonas aeruginosa PB353	287	131567;2;1224;1236;72274;135621;286;136841;287	cellular organisms;Bacteria;Proteobacteria;Gammaproteobacteria;Pseudomonadales;Pseudomonadaceae;Pseudomonas;Pseudomonas aeruginosa group;Pseudomonas aeruginosa	Bacteria		Proteobacteria	Gammaproteobacteria	Pseudomonadales	Pseudomonadaceae	Pseudomonas	Pseudomonas aeruginosa	Complete	PB353																				Good	2017-12-06T00:00:00Z			PRJNA419916	SAMN08101545			CP025051,CP025052			PacBio & Illumina	100x	HGAP & SPAdes v. v2.3.0 & v3.10.0		1
287.277	Pseudomonas aeruginosa BIAI 157	287	131567;2;1224;1236;72274;135621;286;136841;287	cellular organisms;Bacteria;Proteobacteria;Gammaproteobacteria;Pseudomonadales;Pseudomonadaceae;Pseudomonas;Pseudomonas aeruginosa group;Pseudomonas aeruginosa	Bacteria		Proteobacteria	Gammaproteobacteria	Pseudomonadales	Pseudomonadaceae	Pseudomonas	Pseudomonas aeruginosa	Complete	BIAI 157				MLST.Pseudomonas_aeruginosa.633																Good	2022-12-04T00:00:00Z			PRJNA903854	SAMN31815321			CP113106			Oxford Nanopore GridION; Illumina NextSeq	100.0x	flye v. 2.9
287.277	Pseudomonas aeruginosa BIAI 160	287	131567;2;1224;1236;72274;135621;286;136841;287	cellular organisms;Bacteria;Proteobacteria;Gammaproteobacteria;Pseudomonadales;Pseudomonadaceae;Pseudomonas;Pseudomonas aeruginosa group;Pseudomonas aeruginosa	Bacteria		Proteobacteria	Gammaproteobacteria	Pseudomonadales	Pseudomonadaceae	Pseudomonas	Pseudomonas aeruginosa	Complete	BIAI 160				MLST.Pseudomonas_aeruginosa.633																Good	2022-12-05T00:00:00Z			PRJNA903855	SAMN31815323			CP113230			Oxford Nanopore GridION; Illumina NextSeq	100.0x	flye v. 2.9
287.277	Pseudomonas aeruginosa M6A146	287	131567;2;1224;1236;72274;135621;286;136841;287	cellular organisms;Bacteria;Proteobacteria;Gammaproteobacteria;Pseudomonadales;Pseudomonadaceae;Pseudomonas;Pseudomonas aeruginosa group;Pseudomonas aeruginosa	Bacteria		Proteobacteria	Gammaproteobacteria	Pseudomonadales	Pseudomonadaceae	Pseudomonas	Pseudomonas aeruginosa	Complete	M6A146				MLST.Pseudomonas_aeruginosa.688																Good	2022-12-13T00:00:00Z			PRJNA909305	SAMN32079354			CP113974			PacBio Sequel	87.6x	HGAP v. 2020-01-23
287.387	Pseudomonas aeruginosa strain E6130952	287	131567;2;1224;1236;72274;135621;286;136841;287	cellular organisms;Bacteria;Proteobacteria;Gammaproteobacteria;Pseudomonadales;Pseudomonadaceae;Pseudomonas;Pseudomonas aeruginosa group;Pseudomonas aeruginosa	Bacteria	Bacteria	Proteobacteria	Gammaproteobacteria	Pseudomonadales	Pseudomonadaceae	Pseudomonas	Pseudomonas aeruginosa	Complete	E6130952	O11			MLST.Pseudomonas_aeruginosa.235																Good	2017-04-11T00:00:00Z			PRJNA376024	SAMN06349407	GCA_002085755.1		CP020603,CP020602		Complete	PacBio	73.0x	Celera Assembler v. AUG-2014		1
287.462	Pseudomonas aeruginosa strain PB369	287	131567;2;1224;1236;72274;135621;286;136841;287	cellular organisms;Bacteria;Proteobacteria;Gammaproteobacteria;Pseudomonadales;Pseudomonadaceae;Pseudomonas;Pseudomonas aeruginosa group;Pseudomonas aeruginosa	Bacteria	Bacteria	Proteobacteria	Gammaproteobacteria	Pseudomonadales	Pseudomonadaceae	Pseudomonas	Pseudomonas aeruginosa	Complete	PB369				MLST.Pseudomonas_aeruginosa.319																Good	2017-12-06T00:00:00Z			PRJNA419916	SAMN08101547	GCA_002812825.1		CP025049		Complete	PacBio & Illumina	100x	HGAP & SPAdes v. v2.3.0 & v3.10.0
287.462	Pseudomonas aeruginosa strain PB368	287	131567;2;1224;1236;72274;135621;286;136841;287	cellular organisms;Bacteria;Proteobacteria;Gammaproteobacteria;Pseudomonadales;Pseudomonadaceae;Pseudomonas;Pseudomonas aeruginosa group;Pseudomonas aeruginosa	Bacteria	Bacteria	Proteobacteria	Gammaproteobacteria	Pseudomonadales	Pseudomonadaceae	Pseudomonas	Pseudomonas aeruginosa	Complete	PB368				MLST.Pseudomonas_aeruginosa.319																Good	2017-12-06T00:00:00Z			PRJNA419916	SAMN08101546	GCA_002812845.1		CP025050		Complete	PacBio & Illumina	100x	HGAP & SPAdes v. v2.3.0 & v3.10.0
287.462	Pseudomonas aeruginosa strain PB350	287	131567;2;1224;1236;72274;135621;286;136841;287	cellular organisms;Bacteria;Proteobacteria;Gammaproteobacteria;Pseudomonadales;Pseudomonadaceae;Pseudomonas;Pseudomonas aeruginosa group;Pseudomonas aeruginosa	Bacteria	Bacteria	Proteobacteria	Gammaproteobacteria	Pseudomonadales	Pseudomonadaceae	Pseudomonas	Pseudomonas aeruginosa	Complete	PB350				MLST.Pseudomonas_aeruginosa.235																Good	2017-12-06T00:00:00Z			PRJNA419916	SAMN08101543	GCA_002812905.1		CP025055		Complete	PacBio & Illumina	100x	HGAP & SPAdes v. v2.3.0 & v3.10.0
287.462	Pseudomonas aeruginosa strain PB367	287	131567;2;1224;1236;72274;135621;286;136841;287	cellular organisms;Bacteria;Proteobacteria;Gammaproteobacteria;Pseudomonadales;Pseudomonadaceae;Pseudomonas;Pseudomonas aeruginosa group;Pseudomonas aeruginosa	Bacteria	Bacteria	Proteobacteria	Gammaproteobacteria	Pseudomonadales	Pseudomonadaceae	Pseudomonas	Pseudomonas aeruginosa	Complete	PB367				MLST.Pseudomonas_aeruginosa.235																Good	2017-12-06T00:00:00Z			PRJNA419916	SAMN08101542	GCA_002812925.1		CP025056		Complete	PacBio & Illumina	100x	HGAP & SPAdes v. v2.3.0 & v3.10.0
287.568	Pseudomonas aeruginosa strain F5677	287	131567;2;1224;1236;72274;135621;286;136841;287	cellular organisms;Bacteria;Proteobacteria;Gammaproteobacteria;Pseudomonadales;Pseudomonadaceae;Pseudomonas;Pseudomonas aeruginosa group;Pseudomonas aeruginosa	Bacteria	Bacteria	Proteobacteria	Gammaproteobacteria	Pseudomonadales	Pseudomonadaceae	Pseudomonas	Pseudomonas aeruginosa	Complete	F5677				MLST.Pseudomonas_aeruginosa.111																Good	2018-02-17T00:00:00Z	28767643		PRJNA253624	SAMN02887043	GCA_002946935.1		CP026680		Complete	PacBio	64.0x	HGAP v. v2.1
287.571	Pseudomonas aeruginosa strain MRSN12280	287	131567;2;1224;1236;72274;135621;286;136841;287	cellular organisms;Bacteria;Proteobacteria;Gammaproteobacteria;Pseudomonadales;Pseudomonadaceae;Pseudomonas;Pseudomonas aeruginosa group;Pseudomonas aeruginosa	Bacteria	Bacteria	Proteobacteria	Gammaproteobacteria	Pseudomonadales	Pseudomonadaceae	Pseudomonas	Pseudomonas aeruginosa	Complete	MRSN12280																				Good	2018-04-01T00:00:00Z			PRJNA445324	SAMN08776459	GCA_003028335.1		CP028162		Complete	PacBio; Illumina MiSeq	250.0x	Celera Assembler v. HGAP2
287.648	Pseudomonas aeruginosa strain PABL012	287	131567;2;1224;1236;72274;135621;286;136841;287	cellular organisms;Bacteria;Proteobacteria;Gammaproteobacteria;Pseudomonadales;Pseudomonadaceae;Pseudomonas;Pseudomonas aeruginosa group;Pseudomonas aeruginosa	Bacteria	Bacteria	Proteobacteria	Gammaproteobacteria	Pseudomonadales	Pseudomonadaceae	Pseudomonas	Pseudomonas aeruginosa	Complete	PABL012				MLST.Pseudomonas_aeruginosa.708																Good	2018-08-28T00:00:00Z			PRJNA485889	SAMN09831327	GCA_003429185.1		CP031659		Complete	PacBio; Illumina HiSeq	185.0x	Celera Assembler v. 8.1; Circlator v.
287.648	Pseudomonas aeruginosa strain PABL017	287	131567;2;1224;1236;72274;135621;286;136841;287	cellular organisms;Bacteria;Proteobacteria;Gammaproteobacteria;Pseudomonadales;Pseudomonadaceae;Pseudomonas;Pseudomonas aeruginosa group;Pseudomonas aeruginosa	Bacteria	Bacteria	Proteobacteria	Gammaproteobacteria	Pseudomonadales	Pseudomonadaceae	Pseudomonas	Pseudomonas aeruginosa	Complete	PABL017				MLST.Pseudomonas_aeruginosa.2167																Good	2018-08-28T00:00:00Z			PRJNA485889	SAMN09831332	GCA_003429205.1		CP031660		Complete	PacBio; Illumina HiSeq	179.0x	Celera Assembler v. 8.1; Circlator v.
287.704	Pseudomonas aeruginosa strain 268	287	131567;2;1224;1236;72274;135621;286;136841;287	cellular organisms;Bacteria;Proteobacteria;Gammaproteobacteria;Pseudomonadales;Pseudomonadaceae;Pseudomonas;Pseudomonas aeruginosa group;Pseudomonas aeruginosa	Bacteria	Bacteria	Proteobacteria	Gammaproteobacteria	Pseudomonadales	Pseudomonadaceae	Pseudomonas	Pseudomonas aeruginosa	Complete	268				MLST.Pseudomonas_aeruginosa.235																Good	2018-10-15T00:00:00Z			PRJNA494389	SAMN10163255	GCA_003641125.1		CP032761		Complete	Illumina MiSeq	424.0x	SPAdes v. 3.11.1
287.988	Pseudomonas aeruginosa strain HOU1	287	131567;2;1224;1236;72274;135621;286;136841;287	cellular organisms;Bacteria;Proteobacteria;Gammaproteobacteria;Pseudomonadales;Pseudomonadaceae;Pseudomonas;Pseudomonas aeruginosa group;Pseudomonas aeruginosa	Bacteria	Bacteria	Proteobacteria	Gammaproteobacteria	Pseudomonadales	Pseudomonadaceae	Pseudomonas	Pseudomonas aeruginosa	Complete	HOU1																				Good	2019-09-03T00:00:00Z			PRJNA556762	SAMN12368444	GCA_008245185.1		CP042269,CP042268		Complete	Oxford Nanopore MiniION; Illumina MiSeq	100.0x	Unicycler v. v0.4.8-beta		1
[truncated: 36 more columns]

## Sheet: Table_S2
Table S2 Detailed assembly stats of hybrid assemblies for individual isolates
Code	Species	GC content	Total raw reads	Contig					N50 (bps)
				Total number	Mean length (bps)	Minimum length (bps)	Maximum length (bps)	Numbers in N50
CB2_A_16	P. aeruginosa	0.6622	6584929	1	6584929	6584929	6584929	1	6584929
CB6_A_21	P. aeruginosa	0.6619	6626763	2	3.31338e+06	72964	6553799	1	6553799
CB7_B_22	P. aeruginosa	0.6621	6759819	7	965688	389	6553044	1	6553044
CP9_A_24	P. aeruginosa	0.6634	6610983	19	347946	323	5855661	1	5855661
NP10_A_25	P. aeruginosa	0.6623	6554908	1	6554908	6554908	6554908	1	6554908
CPB2_B2_33	P. aeruginosa	0.6622	6692791	21	318704	350	3787585	1	3787585
NP10_A_47	P. aeruginosa	0.6588	6566201	6	1.09437e+06	1209	6476157	1	6476157
CPB2_A_57	P. aeruginosa	0.6627	6699954	4	1.67499e+06	6423	6510064	1	6510064
CPB2_B_58	P. aeruginosa	0.663	6513233	3	2.17108e+06	2914	5986731	1	5986731
CPB3_A_59	P. aeruginosa	0.6617	6584875	14	470348	344	3391099	1	3391099
CPb4_A_61	P. aeruginosa	0.6632	6488413	5	1.29768e+06	386	4774248	1	4774248
CPB7_A_65	P. aeruginosa	0.6618	6665270	7	952181	1235	6636798	1	6636798
CP12_A_71	P. aeruginosa	0.6622	6642193	2	3.3211e+06	56089	6586104	1	6586104
CP3_A_79	P. aeruginosa	0.6611	6662133	2	3.33107e+06	6402	6655731	1	6655731
CP5_A_82	P. aeruginosa	0.6643	6423797	1	6423797	6423797	6423797	1	6423797
CP6_A_83	P. aeruginosa	0.6626	6591608	8	823951	371	3317759	1	3317759
CP7_A_85	P. aeruginosa	0.6625	6489137	4	1.62228e+06	1398	6482639	1	6482639
CP8_A_86	P. aeruginosa	0.6613	6469759	7	924251	2249	6422222	1	6422222
CP9_A_87	P. aeruginosa	0.6642	6413961	1	6413961	6413961	6413961	1	6413961
NP8_A_10	P. plecoglossicida	0.6257	5508277	13	423714	618	1608386	2	1320443
NP8_B_11	P. plecoglossicida	0.6259	5624013	12	468668	464	2638127	2	1757155
NW_B_50	P. plecoglossicida	0.6243	5701317	8	712665	5288	2679835	2	1013798
NP11_A_97	P. plecoglossicida	0.6241	5844906	5	1.16898e+06	4286	5806505	1	5806505
NP11_B_98	P. plecoglossicida	0.6246	5801047	11	527368	709	2515302	2	1686741
NP16_A_104	P. plecoglossicida	0.6236	5790558	2	2895279	1467	5789091	1	5789091
NP16_B_105	P. plecoglossicida	0.6229	6046897	13	465146	1063	3011585	2	1289815
NP2_A_06	P. mosselii	0.6456	5724129	12	477011	466	3892643	1	3892643
NP15_B_103	P. entomophila	0.6255	5483085	1	5483085	5483085	5483085	1	5483085
NP5_A_40	P. putida	0.618	5784665	30	192822	309	929390	4	706103
NP17_A_116	P. saudiphocaensis	0.6114	3671120	1	3671120	3671120	3671120	1	3671120
NP3_A_91	P. stutzeri	0.6329	4059836	54	75229.8	323	524430	7	204095
NW_A_27	A. baumanii	0.3967	3225425	6	537571	4103	2285186	1	2285186
NP6_B_42	A. haemolyticus	0.3973	3385078	5	677016	600	3371788	1	3371788
NP6_C_43	A. haemolyticus	0.3974	3371024	5	674205	390	2800678	1	2800678
CP16_A_89	A. junii	0.4313	3109155	15	207277	814	3039087	1	3039087
CP9_A_108	A. lwoffii	0.4038	3648566	4	912142	3202	3594068	1	3594068
NP21_B_107	O. intermedium	0.5753	4881352	131	37262.2	314	893084	7	226035
NW_A_01	Stenotrophomonas maltophilia	0.666	5264819	23	228905	2565	2546824	2	1047973

## Sheet: Table_S3
Table S2 Antimicrobial resiatnce gene profiles of 76 Pseudomonas aeruginosa genomes retrieved from public database
Accession number	Accession number	START	END	STRAND	GENE	COVERAGE	COVERAGE_MAP	%COVERAGE	%IDENTITY	DATABASE	ACCESSION	PRODUCT	RESISTANCE
CP032761	Human clinical	1017556	1018362	+	aph(3')-IIb	1-807/807	===============	100	98.76	ncbi	NG_047424.1	aminoglycoside O-phosphotransferase APH(3')-IIb	KANAMYCIN
		1030689	1031911	-	blaPDC-374	1-1215/1215	========/======	100	98.77	ncbi	NG_065926.1	class C beta-lactamase PDC-374	CEPHALOSPORIN
		4901902	4902309	-	fosA-354827590	1-408/408	===============	100	99.02	ncbi	NG_047883.1	FosA family fosfomycin resistance glutathione transferase	FOSFOMYCIN
		5430171	5430809	+	catB7	1-639/639	===============	100	98.75	ncbi	NG_047614.1	type B-4 chloramphenicol O-acetyltransferase CatB7	CHLORAMPHENICOL
		6963992	6964780	+	blaOXA-488	1-789/789	===============	100	99.87	ncbi	NG_049768.1	OXA-50 family oxacillin-hydrolyzing class D beta-lactamase OXA-488	BETA-LACTAM
CP107257	Human clinical	1003077	1003865	-	blaOXA-848	1-789/789	===============	100	99.75	ncbi	NG_066521.1	OXA-50 family oxacillin-hydrolyzing class D beta-lactamase OXA-848	BETA-LACTAM
		2522448	2523086	-	catB7	1-639/639	===============	100	97.81	ncbi	NG_047614.1	type B-4 chloramphenicol O-acetyltransferase CatB7	CHLORAMPHENICOL
		3138358	3138765	+	fosA-354827590	1-408/408	===============	100	99.51	ncbi	NG_047883.1	FosA family fosfomycin resistance glutathione transferase	FOSFOMYCIN
		4663112	4663978	+	blaGES-9	1-864/864	========/======	99.88	99.42	ncbi	NG_049141.1	class A beta-lactamase GES-9	CEPHALOSPORIN
		4664116	4664670	+	aac(6')-Ib-G	1-555/555	===============	100	100	ncbi	NG_047291.1	AAC(6')-Ib family aminoglycoside 6'-N-acetyltransferase	GENTAMICIN
		4665080	4665861	+	rmtF2	1-780/780	========/======	100	99.74	ncbi	NG_051537.1	16S rRNA (guanine(1405)-N(7))-methyltransferase RmtF2	AMINOGLYCOSIDE
		4667510	4668141	-	catB	1-633/633	========/======	99.84	99.68	ncbi	NG_047599.1	type B chloramphenicol O-acetyltransferase	CHLORAMPHENICOL
		4684809	4685639	+	aph(3'')-Ib	1-828/828	========/======	100	99.64	ncbi	NG_056002.2	aminoglycoside O-phosphotransferase APH(3'')-Ib	STREPTOMYCIN
		4685639	4686476	+	aph(6)-Id	1-837/837	========/======	100	99.88	ncbi	NG_047464.1	aminoglycoside O-phosphotransferase APH(6)-Id	STREPTOMYCIN
		5086572	5087326	+	ant(4')-IIb	2-756/756	===============	99.87	89.4	ncbi	NG_047391.1	aminoglycoside nucleotidyltransferase ANT(4')-IIb	AMIKACIN;KANAMYCIN;TOBRAMYCIN
		5090191	5091003	+	blaNDM-1	1-813/813	===============	100	100	ncbi	NG_049326.1	subclass B1 metallo-beta-lactamase NDM-1	CARBAPENEM
		5097321	5098160	+	sul1	1-840/840	===============	100	99.88	ncbi	NG_048082.1	sulfonamide-resistant dihydropteroate synthase Sul1	SULFONAMIDE
		6942521	6943743	+	blaPDC-374	1-1215/1215	========/======	100	98.86	ncbi	NG_065926.1	class C beta-lactamase PDC-374	CEPHALOSPORIN
		6956070	6956876	-	aph(3')-IIb	1-807/807	===============	100	99.75	ncbi	NG_047424.1	aminoglycoside O-phosphotransferase APH(3')-IIb	KANAMYCIN
CP071947	Human clinical	1434653	1435441	+	blaOXA-396	1-789/789	===============	100	99.87	ncbi	NG_049685.1	OXA-50 family oxacillin-hydrolyzing class D beta-lactamase OXA-396	BETA-LACTAM
		2393706	2394509	+	aph(3')-IIb	1-807/807	========/======	99.63	98.76	ncbi	NG_047424.1	aminoglycoside O-phosphotransferase APH(3')-IIb	KANAMYCIN
		2406836	2408058	-	blaPDC-374	1-1215/1215	========/======	100	98.86	ncbi	NG_065926.1	class C beta-lactamase PDC-374	CEPHALOSPORIN
		5857971	5858378	-	fosA-354827590	1-408/408	===============	100	98.78	ncbi	NG_047883.1	FosA family fosfomycin resistance glutathione transferase	FOSFOMYCIN
		6298140	6298778	+	catB7	1-639/639	===============	100	99.53	ncbi	NG_047614.1	type B-4 chloramphenicol O-acetyltransferase CatB7	CHLORAMPHENICOL
CP071948	Human clinical	55673	56329	-	qnrVC1	1-657/657	===============	100	100	ncbi	NG_050551.1	quinolone resistance pentapeptide repeat protein QnrVC1	QUINOLONE
		58195	58935	+	blaSIM-1	1-741/741	===============	100	99.86	ncbi	NG_050131.1	subclass B1 metallo-beta-lactamase SIM-1	BETA-LACTAM
		59074	59628	+	aac(6')-Ib4	1-555/555	===============	100	100	ncbi	NG_051844.1	aminoglycoside N-acetyltransferase AAC(6')-Ib4	GENTAMICIN
		59870	60670	+	blaOXA-10	1-801/801	===============	100	100	ncbi	NG_049393.1	oxacillin-hydrolyzing class D beta-lactamase OXA-10	CEPHALOSPORIN
		60687	61478	+	aadA1	1-792/792	===============	100	99.87	ncbi	NG_047325.1	ANT(3'')-Ia family aminoglycoside nucleotidyltransferase AadA1	STREPTOMYCIN
		61554	62027	+	dfrA1	1-474/474	===============	100	100	ncbi	NG_047676.1	trimethoprim-resistant dihydrofolate reductase DfrA1	TRIMETHOPRIM
		63072	63911	+	sul1	1-840/840	===============	100	100	ncbi	NG_048082.1	sulfonamide-resistant dihydropteroate synthase Sul1	SULFONAMIDE
		81841	82692	-	sul1	1-852/852	===============	100	100	ncbi	NG_048083.1	sulfonamide-resistant dihydropteroate synthase Sul1	SULFONAMIDE
		84432	85316	-	mph(E)	1-885/885	===============	100	100	ncbi	NG_064660.1	Mph(E) family macrolide 2'-phosphotransferase	MACROLIDE
		85372	86847	-	msr(E)	1-1476/1476	===============	100	100	ncbi	NG_048007.1	ABC-F type ribosomal protection protein Msr(E)	MACROLIDE
CP071949	Human clinical	48945	49601	-	qnrVC1	1-657/657	===============	100	100	ncbi	NG_050551.1	quinolone resistance pentapeptide repeat protein QnrVC1	QUINOLONE
		51467	52207	+	blaSIM-1	1-741/741	===============	100	99.86	ncbi	NG_050131.1	subclass B1 metallo-beta-lactamase SIM-1	BETA-LACTAM
		52346	52900	+	aac(6')-Ib4	1-555/555	===============	100	100	ncbi	NG_051844.1	aminoglycoside N-acetyltransferase AAC(6')-Ib4	GENTAMICIN
		53142	53942	+	blaOXA-10	1-801/801	===============	100	100	ncbi	NG_049393.1	oxacillin-hydrolyzing class D beta-lactamase OXA-10	CEPHALOSPORIN
		53959	54750	+	aadA1	1-792/792	===============	100	99.87	ncbi	NG_047325.1	ANT(3'')-Ia family aminoglycoside nucleotidyltransferase AadA1	STREPTOMYCIN
		54826	55299	+	dfrA1	1-474/474	===============	100	100	ncbi	NG_047676.1	trimethoprim-resistant dihydrofolate reductase DfrA1	TRIMETHOPRIM
		56344	57183	+	sul1	1-840/840	===============	100	100	ncbi	NG_048082.1	sulfonamide-resistant dihydropteroate synthase Sul1	SULFONAMIDE
		75113	75964	-	sul1	1-852/852	===============	100	100	ncbi	NG_048083.1	sulfonamide-resistant dihydropteroate synthase Sul1	SULFONAMIDE
		77704	78588	-	mph(E)	1-885/885	===============	100	100	ncbi	NG_064660.1	Mph(E) family macrolide 2'-phosphotransferase	MACROLIDE
		78644	80119	-	msr(E)	1-1476/1476	===============	100	100	ncbi	NG_048007.1	ABC-F type ribosomal protection protein Msr(E)	MACROLIDE
CP104695	Human clinical	228390	229028	-	catB7	1-639/639	===============	100	98.75	ncbi	NG_047614.1	type B-4 chloramphenicol O-acetyltransferase CatB7	CHLORAMPHENICOL
		806297	806704	+	fosA-354827590	1-408/408	===============	100	99.27	ncbi	NG_047883.1	FosA family fosfomycin resistance glutathione transferase	FOSFOMYCIN
		1254513	1254989	-	aac(3)-Id	1-477/477	===============	100	100	ncbi	NG_052489.1	aminoglycoside N-acetyltransferase AAC(3)-Id	GENTAMICIN
		1255115	1255351	-	dfrB5	1-237/237	===============	100	100	ncbi	NG_047758.1	trimethoprim-resistant dihydrofolate reductase DfrB5	TRIMETHOPRIM
		1255500	1256300	-	blaVIM-2	1-801/801	===============	100	100	ncbi	NG_050347.1	subclass B1 metallo-beta-lactamase VIM-2	CARBAPENEM
		1256453	1256911	-	aac(6')-Il	1-459/459	===============	100	100	ncbi	NG_047303.1	aminoglycoside N-acetyltransferase AAC(6')-Il	AMIKACIN;KANAMYCIN;TOBRAMYCIN
		2761046	2762221	-	tet(G)	1-1176/1176	===============	100	100	ncbi	NG_051907.1	tetracycline efflux MFS transporter Tet(G)	TETRACYCLINE
		2763158	2764372	-	floR2	1-1215/1215	===============	100	100	ncbi	NG_047875.1	chloramphenicol/florfenicol efflux MFS transporter FloR2	CHLORAMPHENICOL;FLORFENICOL
		2770725	2771540	-	aph(3')-Ib	1-816/816	===============	100	100	ncbi	NG_059324.1	aminoglycoside O-phosphotransferase APH(3')-Ib	KANAMYCIN
		2779408	2780247	+	sul1	1-840/840	===============	100	100	ncbi	NG_048082.1	sulfonamide-resistant dihydropteroate synthase Sul1	SULFONAMIDE
		3196425	3196979	+	aac(6')-Ib-G	1-555/555	===============	100	100	ncbi	NG_047291.1	AAC(6')-Ib family aminoglycoside 6'-N-acetyltransferase	GENTAMICIN
		3197390	3198169	+	rmtF1	1-780/780	===============	100	100	ncbi	NG_048062.1	16S rRNA (guanine(1405)-N(7))-methyltransferase RmtF1	AMINOGLYCOSIDE
		3199818	3200450	-	catB	1-633/633	===============	100	100	ncbi	NG_047599.1	type B chloramphenicol O-acetyltransferase	CHLORAMPHENICOL
		3359669	3359866	+	crpP	1-198/198	===============	100	94.95	ncbi	NG_062203.1	ciprofloxacin resistance protein CrpP	FLUOROQUINOLONE
		3651384	3652016	+	catB	1-633/633	===============	100	100	ncbi	NG_047599.1	type B chloramphenicol O-acetyltransferase	CHLORAMPHENICOL
		3653665	3654444	-	rmtF1	1-780/780	===============	100	100	ncbi	NG_048062.1	16S rRNA (guanine(1405)-N(7))-methyltransferase RmtF1	AMINOGLYCOSIDE
		3654855	3655409	-	aac(6')-Ib-G	1-555/555	===============	100	100	ncbi	NG_047291.1	AAC(6')-Ib family aminoglycoside 6'-N-acetyltransferase	GENTAMICIN
		4646744	4647531	+	blaOXA-488	1-789/789	========/======	99.87	99.87	ncbi	NG_049768.1	OXA-50 family oxacillin-hydrolyzing class D beta-lactamase OXA-488	BETA-LACTAM
		5602225	5603028	+	aph(3')-IIb	1-807/807	========/======	99.63	98.14	ncbi	NG_047423.1	aminoglycoside O-phosphotransferase APH(3')-IIb	KANAMYCIN
		5615384	5616577	-	blaPDC-38	1-1194/1194	===============	100	100	ncbi	NG_049910.1	class C beta-lactamase PDC-38	CEPHALOSPORIN
CP093965	Human clinical	951904	952710	+	aph(3')-IIb	1-807/807	===============	100	99.75	ncbi	NG_047424.1	aminoglycoside O-phosphotransferase APH(3')-IIb	KANAMYCIN
		965037	966259	-	blaPDC-374	1-1215/1215	========/======	100	98.86	ncbi	NG_065926.1	class C beta-lactamase PDC-374	CEPHALOSPORIN
		4338174	4338581	-	fosA-354827590	1-408/408	===============	100	99.02	ncbi	NG_047883.1	FosA family fosfomycin resistance glutathione transferase	FOSFOMYCIN
		4830247	4830885	+	catB7	1-639/639	===============	100	99.53	ncbi	NG_047614.1	type B-4 chloramphenicol O-acetyltransferase CatB7	CHLORAMPHENICOL
		6316093	6316881	+	blaOXA-50	1-789/789	===============	100	99.62	ncbi	NG_049777.1	oxacillin-hydrolyzing class D beta-lactamase OXA-50	BETA-LACTAM
CP093966	Human clinical	891226	892032	+	aph(3')-IIb	1-807/807	===============	100	99.5	ncbi	NG_047424.1	aminoglycoside O-phosphotransferase APH(3')-IIb	KANAMYCIN
		904360	905582	-	blaPDC-55	1-1215/1215	========/======	100	98.86	ncbi	NG_049929.1	class C beta-lactamase PDC-55	CEPHALOSPORIN
		4290551	4290958	-	fosA-354827590	1-408/408	===============	100	99.51	ncbi	NG_047883.1	FosA family fosfomycin resistance glutathione transferase	FOSFOMYCIN
		4722392	4723030	+	catB7	1-639/639	===============	100	99.37	ncbi	NG_047614.1	type B-4 chloramphenicol O-acetyltransferase CatB7	CHLORAMPHENICOL
		6201706	6202494	+	blaOXA-50	1-789/789	===============	100	99.87	ncbi	NG_049777.1	oxacillin-hydrolyzing class D beta-lactamase OXA-50	BETA-LACTAM
CP113106	Human clinical	247698	247895	-	crpP	1-198/198	===============	100	98.99	ncbi	NG_062203.1	ciprofloxacin resistance protein CrpP	FLUOROQUINOLONE
		3488433	3488840	-	fosA-354827590	1-408/408	===============	100	99.02	ncbi	NG_047883.1	FosA family fosfomycin resistance glutathione transferase	FOSFOMYCIN
		3995627	3996265	+	catB7	1-639/639	===============	100	98.12	ncbi	NG_047614.1	type B-4 chloramphenicol O-acetyltransferase CatB7	CHLORAMPHENICOL
		4838150	4839372	+	blaPDC-374	1-1215/1215	========/======	100	98.86	ncbi	NG_065926.1	class C beta-lactamase PDC-374	CEPHALOSPORIN
		4851699	4852505	-	aph(3')-IIb	1-807/807	===============	100	98.89	ncbi	NG_047424.1	aminoglycoside O-phosphotransferase APH(3')-IIb	KANAMYCIN
		5881132	5881920	-	blaOXA-396	1-789/789	===============	100	99.37	ncbi	NG_049685.1	OXA-50 family oxacillin-hydrolyzing class D beta-lactamase OXA-396	BETA-LACTAM
CP113230	Human clinical	783691	784913	+	blaPDC-374	1-1215/1215	========/======	100	98.86	ncbi	NG_065926.1	class C beta-lactamase PDC-374	CEPHALOSPORIN
		797241	798047	-	aph(3')-IIb	1-807/807	===============	100	98.89	ncbi	NG_047424.1	aminoglycoside O-phosphotransferase APH(3')-IIb	KANAMYCIN
		1826684	1827472	-	blaOXA-396	1-789/789	===============	100	99.37	ncbi	NG_049685.1	OXA-50 family oxacillin-hydrolyzing class D beta-lactamase OXA-396	BETA-LACTAM
		3023800	3023997	-	crpP	1-198/198	===============	100	98.99	ncbi	NG_062203.1	ciprofloxacin resistance protein CrpP	FLUOROQUINOLONE
		6264550	6264957	-	fosA-354827590	1-408/408	===============	100	99.02	ncbi	NG_047883.1	FosA family fosfomycin resistance glutathione transferase	FOSFOMYCIN
		6771740	6772378	+	catB7	1-639/639	===============	100	98.12	ncbi	NG_047614.1	type B-4 chloramphenicol O-acetyltransferase CatB7	CHLORAMPHENICOL
LFMT01000001	Human clinical	1061665	1061862	-	crpP	1-198/198	===============	100	98.99	ncbi	NG_062203.1	ciprofloxacin resistance protein CrpP	FLUOROQUINOLONE
		1465112	1465750	-	catB7	1-639/639	===============	100	98.75	ncbi	NG_047614.1	type B-4 chloramphenicol O-acetyltransferase CatB7	CHLORAMPHENICOL
		1970081	1970488	+	fosA-354827590	1-408/408	===============	100	99.02	ncbi	NG_047883.1	FosA family fosfomycin resistance glutathione transferase	FOSFOMYCIN
		3962004	3962474	+	aac(3)-Ic	1-471/471	===============	100	100	ncbi	NG_048568.1	aminoglycoside N-acetyltransferase AAC(3)-Ic	GENTAMICIN
		3962781	3964040	+	cmlA5	1-1260/1260	===============	100	100	ncbi	NG_051436.1	chloramphenicol efflux MFS transporter CmlA5	CHLORAMPHENICOL
		3964573	3965412	+	sul1	1-840/840	===============	100	100	ncbi	NG_048082.1	sulfonamide-resistant dihydropteroate synthase Sul1	SULFONAMIDE
		5604700	5605922	+	blaPDC-374	1-1215/1215	========/======	100	98.77	ncbi	NG_065926.1	class C beta-lactamase PDC-374	CEPHALOSPORIN
		5618249	5619055	-	aph(3')-IIb	1-807/807	===============	100	98.76	ncbi	NG_047424.1	aminoglycoside O-phosphotransferase APH(3')-IIb	KANAMYCIN
		6565324	6565878	+	aac(6')-Ib4	1-555/555	===============	100	100	ncbi	NG_051844.1	aminoglycoside N-acetyltransferase AAC(6')-Ib4	GENTAMICIN
		6565971	6566603	+	catB8	1-633/633	===============	100	100	ncbi	NG_052738.1	type B-3 chloramphenicol O-acetyltransferase CatB8	CHLORAMPHENICOL
		6566631	6567431	+	blaOXA-10	1-801/801	===============	100	100	ncbi	NG_049393.1	oxacillin-hydrolyzing class D beta-lactamase OXA-10	CEPHALOSPORIN
		6567540	6568328	+	aadA5	1-789/789	===============	100	100	ncbi	NG_047357.1	ANT(3'')-Ia family aminoglycoside nucleotidyltransferase AadA5	STREPTOMYCIN
		6568837	6569676	+	sul1	1-840/840	===============	100	100	ncbi	NG_048082.1	sulfonamide-resistant dihydropteroate synthase Sul1	SULFONAMIDE
		6572002	6572781	+	aph(3')-VIa	1-780/780	===============	100	100	ncbi	NG_047448.1	aminoglycoside O-phosphotransferase APH(3')-VIa	AMIKACIN;KANAMYCIN
		6574280	6575179	-	blaVEB-9	1-900/900	===============	100	100	ncbi	NG_050333.1	class A extended-spectrum beta-lactamase VEB-9	CEPHALOSPORIN
		6575769	6576608	+	sul1	1-840/840	===============	100	100	ncbi	NG_048082.1	sulfonamide-resistant dihydropteroate synthase Sul1	SULFONAMIDE
		6620708	6621496	-	blaOXA-488	1-789/789	===============	100	99.87	ncbi	NG_049768.1	OXA-50 family oxacillin-hydrolyzing class D beta-lactamase OXA-488	BETA-LACTAM
CP047643	Human clinical	984127	984930	+	aph(3')-IIb	1-807/807	========/======	99.63	99.13	ncbi	NG_047424.1	aminoglycoside O-phosphotransferase APH(3')-IIb	KANAMYCIN
		997286	998479	-	blaPDC-34	1-1194/1194	===============	100	100	ncbi	NG_049906.1	class C beta-lactamase PDC-34	CEPHALOSPORIN
		4587533	4587940	-	fosA-354827590	1-408/408	===============	100	99.51	ncbi	NG_047883.1	FosA family fosfomycin resistance glutathione transferase	FOSFOMYCIN
		5200965	5201603	+	catB7	1-639/639	===============	100	98.28	ncbi	NG_047614.1	type B-4 chloramphenicol O-acetyltransferase CatB7	CHLORAMPHENICOL
		5567924	5568121	+	crpP	1-198/198	===============	100	98.48	ncbi	NG_062203.1	ciprofloxacin resistance protein CrpP	FLUOROQUINOLONE
		6820521	6821309	+	blaOXA-488	1-789/789	===============	100	100	ncbi	NG_049768.1	OXA-50 family oxacillin-hydrolyzing class D beta-lactamase OXA-488	BETA-LACTAM
CP045916	Human clinical	937797	938603	+	aph(3')-IIb	1-807/807	===============	100	98.89	ncbi	NG_047424.1	aminoglycoside O-phosphotransferase APH(3')-IIb	KANAMYCIN
		950931	952150	-	blaPDC-374	1-1212/1215	========/======	99.75	98.93	ncbi	NG_065926.1	class C beta-lactamase PDC-374	CEPHALOSPORIN
		4610960	4611367	-	fosA-354827590	1-408/408	===============	100	98.78	ncbi	NG_047883.1	FosA family fosfomycin resistance glutathione transferase	FOSFOMYCIN
		5126918	5127556	+	catB7	1-639/639	===============	100	99.84	ncbi	NG_047614.1	type B-4 chloramphenicol O-acetyltransferase CatB7	CHLORAMPHENICOL
		5497153	5497350	+	crpP	1-198/198	===============	100	98.99	ncbi	NG_062203.1	ciprofloxacin resistance protein CrpP	FLUOROQUINOLONE
		6706691	6707479	+	blaOXA-50	1-789/789	===============	100	99.87	ncbi	NG_049777.1	oxacillin-hydrolyzing class D beta-lactamase OXA-50	BETA-LACTAM
CP045917	Human clinical	360919	361729	-	aph(6)-Id	27-837/837	===============	96.89	99.88	ncbi	NG_047464.1	aminoglycoside O-phosphotransferase APH(6)-Id	STREPTOMYCIN
		367393	368220	-	aph(3'')-Ib	1-828/828	===============	100	99.76	ncbi	NG_056002.2	aminoglycoside O-phosphotransferase APH(3'')-Ib	STREPTOMYCIN
		375893	376744	-	sul1	1-852/852	===============	100	100	ncbi	NG_048083.1	sulfonamide-resistant dihydropteroate synthase Sul1	SULFONAMIDE
		380162	381337	-	tet(G)	1-1176/1176	===============	100	100	ncbi	NG_051907.1	tetracycline efflux MFS transporter Tet(G)	TETRACYCLINE
		382274	383488	-	floR2	1-1215/1215	===============	100	100	ncbi	NG_047875.1	chloramphenicol/florfenicol efflux MFS transporter FloR2	CHLORAMPHENICOL;FLORFENICOL
		383762	384316	-	aac(6')-Ib4	1-555/555	===============	100	100	ncbi	NG_051844.1	aminoglycoside N-acetyltransferase AAC(6')-Ib4	GENTAMICIN
CP065848	Human clinical	1953643	1954482	-	sul1	1-840/840	===============	100	100	ncbi	NG_048082.1	sulfonamide-resistant dihydropteroate synthase Sul1	SULFONAMIDE
		1954959	1955786	-	blaOXA-2	1-828/828	===============	100	100	ncbi	NG_049496.1	oxacillin-hydrolyzing class D beta-lactamase OXA-2	BETA-LACTAM
		1955938	1956519	-	aac(6')-IIc	1-582/582	===============	100	100	ncbi	NG_047273.1	aminoglycoside N-acetyltransferase AAC(6')-IIc	GENTAMICIN;KANAMYCIN;TOBRAMYCIN
		2029743	2029940	-	crpP	1-198/198	===============	100	94.95	ncbi	NG_062203.1	ciprofloxacin resistance protein CrpP	FLUOROQUINOLONE
		2869018	2869425	+	fosA-354827590	1-408/408	===============	100	98.78	ncbi	NG_047883.1	FosA family fosfomycin resistance glutathione transferase	FOSFOMYCIN
		6707000	6708222	+	blaPDC-55	1-1215/1215	========/======	100	98.86	ncbi	NG_049929.1	class C beta-lactamase PDC-55	CEPHALOSPORIN
		6720549	6721355	-	aph(3')-IIb	1-807/807	===============	100	99.5	ncbi	NG_047424.1	aminoglycoside O-phosphotransferase APH(3')-IIb	KANAMYCIN
		6978538	6979326	+	blaOXA-50	1-789/789	===============	100	99.87	ncbi	NG_049777.1	oxacillin-hydrolyzing class D beta-lactamase OXA-50	BETA-LACTAM
CP046602	Human clinical	772445	773083	-	catB7	1-639/639	===============	100	96.09	ncbi	NG_047614.1	type B-4 chloramphenicol O-acetyltransferase CatB7	CHLORAMPHENICOL
		1301526	1301933	+	fosA-354827590	1-408/408	===============	100	95.34	ncbi	NG_047883.1	FosA family fosfomycin resistance glutathione transferase	FOSFOMYCIN
		4676700	4677893	+	blaPDC-167	1-1194/1194	===============	100	100	ncbi	NG_050947.1	class C beta-lactamase PDC-167	CEPHALOSPORIN
		4690232	4691038	-	aph(3')-IIb	1-807/807	===============	100	97.27	ncbi	NG_047424.1	aminoglycoside O-phosphotransferase APH(3')-IIb	KANAMYCIN
		6316989	6317780	+	blaOXA-902	1-792/792	===============	100	99.87	ncbi	NG_068021.1	OXA-50 family oxacillin-hydrolyzing class D beta-lactamase OXA-902	BETA-LACTAM
CP050332	Human clinical	959704	960507	+	aph(3')-IIb	1-807/807	========/======	99.63	99.38	ncbi	NG_047424.1	aminoglycoside O-phosphotransferase APH(3')-IIb	KANAMYCIN
		972850	974043	-	blaPDC-100	1-1194/1194	===============	100	100	ncbi	NG_049867.1	class C beta-lactamase PDC-100	CEPHALOSPORIN
		4732636	4733043	-	fosA-354827590	1-408/408	===============	100	99.02	ncbi	NG_047883.1	FosA family fosfomycin resistance glutathione transferase	FOSFOMYCIN
		5298847	5299485	+	catB7	1-639/639	===============	100	97.65	ncbi	NG_047614.1	type B-4 chloramphenicol O-acetyltransferase CatB7	CHLORAMPHENICOL
		5668749	5668946	+	crpP	1-198/198	===============	100	98.99	ncbi	NG_062203.1	ciprofloxacin resistance protein CrpP	FLUOROQUINOLONE
		6872945	6873733	+	blaOXA-395	1-789/789	===============	100	99.37	ncbi	NG_049684.1	OXA-50 family oxacillin-hydrolyzing class D beta-lactamase OXA-395	BETA-LACTAM
CP050335	Human clinical	884268	885074	+	aph(3')-IIb	1-807/807	===============	100	99.01	ncbi	NG_047424.1	aminoglycoside O-phosphotransferase APH(3')-IIb	KANAMYCIN
		897401	898615	-	blaPDC-374	1-1215/1215	===============	100	99.67	ncbi	NG_065926.1	class C beta-lactamase PDC-374	CEPHALOSPORIN
		4349426	4349833	-	fosA-354827590	1-408/408	===============	100	99.75	ncbi	NG_047883.1	FosA family fosfomycin resistance glutathione transferase	FOSFOMYCIN
		4874452	4875090	+	catB7	1-639/639	===============	100	99.37	ncbi	NG_047614.1	type B-4 chloramphenicol O-acetyltransferase CatB7	CHLORAMPHENICOL
		5244814	5245011	+	crpP	1-198/198	===============	100	98.99	ncbi	NG_062203.1	ciprofloxacin resistance protein CrpP	FLUOROQUINOLONE
		6498717	6499505	+	blaOXA-396	1-789/789	===============	100	99.87	ncbi	NG_049685.1	OXA-50 family oxacillin-hydrolyzing class D beta-lactamase OXA-396	BETA-LACTAM
CP050334	Human clinical	885613	886419	+	aph(3')-IIb	1-807/807	===============	100	99.75	ncbi	NG_047424.1	aminoglycoside O-phosphotransferase APH(3')-IIb	KANAMYCIN
		898746	899965	-	blaPDC-374	1-1215/1215	========/======	99.75	98.61	ncbi	NG_065926.1	class C beta-lactamase PDC-374	CEPHALOSPORIN
		4243112	4243519	-	fosA-354827590	1-408/408	===============	100	99.51	ncbi	NG_047883.1	FosA family fosfomycin resistance glutathione transferase	FOSFOMYCIN
		4684347	4684985	+	catB7	1-639/639	===============	100	98.59	ncbi	NG_047614.1	type B-4 chloramphenicol O-acetyltransferase CatB7	CHLORAMPHENICOL
		6171053	6171841	+	blaOXA-395	1-789/789	===============	100	99.49	ncbi	NG_049684.1	OXA-50 family oxacillin-hydrolyzing class D beta-lactamase OXA-395	BETA-LACTAM
CP050333	Human clinical	781101	781739	-	catB7	1-639/639	===============	100	99.69	ncbi	NG_047614.1	type B-4 chloramphenicol O-acetyltransferase CatB7	CHLORAMPHENICOL
		1200258	1200665	+	fosA-354827590	1-408/408	===============	100	99.51	ncbi	NG_047883.1	FosA family fosfomycin resistance glutathione transferase	FOSFOMYCIN
		4716409	4717631	+	blaPDC-374	1-1215/1215	========/======	100	99.02	ncbi	NG_065926.1	class C beta-lactamase PDC-374	CEPHALOSPORIN
		4729958	4730764	-	aph(3')-IIb	1-807/807	===============	100	99.75	ncbi	NG_047424.1	aminoglycoside O-phosphotransferase APH(3')-IIb	KANAMYCIN
		6328910	6329698	+	blaOXA-486	1-789/789	===============	100	100	ncbi	NG_050612.1	OXA-50 family oxacillin-hydrolyzing class D beta-lactamase OXA-486	BETA-LACTAM
CP050331	Human clinical	884697	885503	+	aph(3')-IIb	1-807/807	===============	100	99.01	ncbi	NG_047424.1	aminoglycoside O-phosphotransferase APH(3')-IIb	KANAMYCIN
		897830	899052	-	blaPDC-374	1-1215/1215	========/======	100	98.69	ncbi	NG_065926.1	class C beta-lactamase PDC-374	CEPHALOSPORIN
		4438601	4439008	-	fosA-354827590	1-408/408	===============	100	99.75	ncbi	NG_047883.1	FosA family fosfomycin resistance glutathione transferase	FOSFOMYCIN
		4610460	4610657	+	crpP	1-198/198	===============	100	96.97	ncbi	NG_062203.1	ciprofloxacin resistance protein CrpP	FLUOROQUINOLONE
		4975746	4976384	+	catB7	1-639/639	===============	100	99.53	ncbi	NG_047614.1	type B-4 chloramphenicol O-acetyltransferase CatB7	CHLORAMPHENICOL
		6456501	6457289	+	blaOXA-396	1-789/789	===============	100	100	ncbi	NG_049685.1	OXA-50 family oxacillin-hydrolyzing class D beta-lactamase OXA-396	BETA-LACTAM
CP050329	Human clinical	889999	890805	+	aph(3')-IIb	1-807/807	===============	100	99.01	ncbi	NG_047424.1	aminoglycoside O-phosphotransferase APH(3')-IIb	KANAMYCIN
		903161	904354	-	blaPDC-264	1-1194/1194	===============	100	100	ncbi	NG_057596.1	class C beta-lactamase PDC-264	CEPHALOSPORIN
		4323324	4323731	-	fosA-354827590	1-408/408	===============	100	99.75	ncbi	NG_047883.1	FosA family fosfomycin resistance glutathione transferase	FOSFOMYCIN
		4762953	4763591	+	catB7	1-639/639	===============	100	99.37	ncbi	NG_047614.1	type B-4 chloramphenicol O-acetyltransferase CatB7	CHLORAMPHENICOL
		6232033	6232821	+	blaOXA-396	1-789/789	===============	100	100	ncbi	NG_049685.1	OXA-50 family oxacillin-hydrolyzing class D beta-lactamase OXA-396	BETA-LACTAM
CP050328	Human clinical	1352445	1353083	-	catB7	1-639/639	===============	100	98.75	ncbi	NG_047614.1	type B-4 chloramphenicol O-acetyltransferase CatB7	CHLORAMPHENICOL
		1812929	1813336	+	fosA-354827590	1-408/408	===============	100	99.27	ncbi	NG_047883.1	FosA family fosfomycin resistance glutathione transferase	FOSFOMYCIN
		4847953	4849175	+	blaPDC-374	1-1215/1215	========/======	100	98.69	ncbi	NG_065926.1	class C beta-lactamase PDC-374	CEPHALOSPORIN
		4861489	4862295	-	aph(3')-IIb	1-807/807	===============	100	98.76	ncbi	NG_047424.1	aminoglycoside O-phosphotransferase APH(3')-IIb	KANAMYCIN
		5993163	5993951	+	blaOXA-486	1-789/789	===============	100	99.75	ncbi	NG_050612.1	OXA-50 family oxacillin-hydrolyzing class D beta-lactamase OXA-486	BETA-LACTAM
CP050327	Human clinical	1232623	1233243	-	catB7	1-639/639	========/======	97.18	96.4	ncbi	NG_047614.1	type B-4 chloramphenicol O-acetyltransferase CatB7	CHLORAMPHENICOL
		1653601	1654008	+	fosA-354827590	1-408/408	===============	100	99.75	ncbi	NG_047883.1	FosA family fosfomycin resistance glutathione transferase	FOSFOMYCIN
		4867842	4869064	+	blaPDC-374	1-1215/1215	========/======	100	98.77	ncbi	NG_065926.1	class C beta-lactamase PDC-374	CEPHALOSPORIN
		4881391	4882194	-	aph(3')-IIb	1-807/807	========/======	99.63	98.89	ncbi	NG_047424.1	aminoglycoside O-phosphotransferase APH(3')-IIb	KANAMYCIN
		6006392	6007180	+	blaOXA-50	1-789/789	===============	100	99.87	ncbi	NG_049777.1	oxacillin-hydrolyzing class D beta-lactamase OXA-50	BETA-LACTAM
CP050326	Human clinical	1851087	1851284	-	crpP	1-198/198	===============	100	98.99	ncbi	NG_062203.1	ciprofloxacin resistance protein CrpP	FLUOROQUINOLONE
		2221420	2222058	-	catB7	1-639/639	===============	100	99.84	ncbi	NG_047614.1	type B-4 chloramphenicol O-acetyltransferase CatB7	CHLORAMPHENICOL
		2697926	2698333	+	fosA-354827590	1-408/408	===============	100	98.78	ncbi	NG_047883.1	FosA family fosfomycin resistance glutathione transferase	FOSFOMYCIN
		6296619	6297841	+	blaPDC-374	1-1215/1215	========/======	100	98.86	ncbi	NG_065926.1	class C beta-lactamase PDC-374	CEPHALOSPORIN
		6310168	6310974	-	aph(3')-IIb	1-807/807	===============	100	99.75	ncbi	NG_047424.1	aminoglycoside O-phosphotransferase APH(3')-IIb	KANAMYCIN
		6658595	6659383	+	blaOXA-50	1-789/789	===============	100	100	ncbi	NG_049777.1	oxacillin-hydrolyzing class D beta-lactamase OXA-50	BETA-LACTAM
CP050325	Human clinical	440535	441341	+	aph(3')-IIb	1-807/807	===============	100	98.76	ncbi	NG_047424.1	aminoglycoside O-phosphotransferase APH(3')-IIb	KANAMYCIN
		453655	454877	-	blaPDC-374	1-1215/1215	========/======	100	98.69	ncbi	NG_065926.1	class C beta-lactamase PDC-374	CEPHALOSPORIN
		4394534	4394941	-	fosA-354827590	1-408/408	===============	100	99.02	ncbi	NG_047883.1	FosA family fosfomycin resistance glutathione transferase	FOSFOMYCIN
		4835746	4836384	+	catB7	1-639/639	===============	100	99.69	ncbi	NG_047614.1	type B-4 chloramphenicol O-acetyltransferase CatB7	CHLORAMPHENICOL
		5208550	5208747	+	crpP	1-198/198	===============	100	95.45	ncbi	NG_062203.1	ciprofloxacin resistance protein CrpP	FLUOROQUINOLONE
		6442148	6442936	+	blaOXA-395	1-789/789	===============	100	100	ncbi	NG_049684.1	OXA-50 family oxacillin-hydrolyzing class D beta-lactamase OXA-395	BETA-LACTAM
CP050324	Human clinical	896349	897155	+	aph(3')-IIb	1-807/807	===============	100	98.64	ncbi	NG_047424.1	aminoglycoside O-phosphotransferase APH(3')-IIb	KANAMYCIN
		909469	910691	-	blaPDC-374	1-1215/1215	========/======	100	98.69	ncbi	NG_065926.1	class C beta-lactamase PDC-374	CEPHALOSPORIN
		4385171	4385578	-	fosA-354827590	1-408/408	===============	100	98.78	ncbi	NG_047883.1	FosA family fosfomycin resistance glutathione transferase	FOSFOMYCIN
		4559986	4560183	+	crpP	1-198/198	===============	100	98.99	ncbi	NG_062203.1	ciprofloxacin resistance protein CrpP	FLUOROQUINOLONE
		4909472	4910110	+	catB7	1-639/639	===============	100	99.69	ncbi	NG_047614.1	type B-4 chloramphenicol O-acetyltransferase CatB7	CHLORAMPHENICOL
		6348901	6349689	+	blaOXA-396	1-789/789	===============	100	99.87	ncbi	NG_049685.1	OXA-50 family oxacillin-hydrolyzing class D beta-lactamase OXA-396	BETA-LACTAM
CP050323	Human clinical	1757486	1757683	-	crpP	1-198/198	===============	100	100	ncbi	NG_062203.1	ciprofloxacin resistance protein CrpP	FLUOROQUINOLONE
		2129914	2130552	-	catB7	1-639/639	===============	100	98.91	ncbi	NG_047614.1	type B-4 chloramphenicol O-acetyltransferase CatB7	CHLORAMPHENICOL
		2651894	2652301	+	fosA-354827590	1-408/408	===============	100	99.02	ncbi	NG_047883.1	FosA family fosfomycin resistance glutathione transferase	FOSFOMYCIN
		6378674	6379896	+	blaPDC-374	1-1215/1215	========/======	100	98.77	ncbi	NG_065926.1	class C beta-lactamase PDC-374	CEPHALOSPORIN
		6392223	6393029	-	aph(3')-IIb	1-807/807	===============	100	99.63	ncbi	NG_047424.1	aminoglycoside O-phosphotransferase APH(3')-IIb	KANAMYCIN
		6740420	6741208	+	blaOXA-494	1-789/789	===============	100	100	ncbi	NG_049773.1	OXA-50 family oxacillin-hydrolyzing class D beta-lactamase OXA-494	BETA-LACTAM
CP050322	Human clinical	1014255	1015061	+	aph(3')-IIb	1-807/807	===============	100	99.01	ncbi	NG_047424.1	aminoglycoside O-phosphotransferase APH(3')-IIb	KANAMYCIN
		1027417	1028610	-	blaPDC-15	1-1194/1194	===============	100	99.83	ncbi	NG_049885.1	class C beta-lactamase PDC-15	CEPHALOSPORIN
		4558529	4558936	-	fosA-354827590	1-408/408	===============	100	98.78	ncbi	NG_047883.1	FosA family fosfomycin resistance glutathione transferase	FOSFOMYCIN
		4983931	4984569	+	catB7	1-639/639	===============	100	99.06	ncbi	NG_047614.1	type B-4 chloramphenicol O-acetyltransferase CatB7	CHLORAMPHENICOL
		5345582	5345779	+	crpP	1-198/198	===============	100	98.48	ncbi	NG_062203.1	ciprofloxacin resistance protein CrpP	FLUOROQUINOLONE
		6489067	6489855	+	blaOXA-494	1-789/789	===============	100	100	ncbi	NG_049773.1	OXA-50 family oxacillin-hydrolyzing class D beta-lactamase OXA-494	BETA-LACTAM
CP050330	Human clinical	894618	895424	+	aph(3')-IIb	1-807/807	===============	100	99.38	ncbi	NG_047424.1	aminoglycoside O-phosphotransferase APH(3')-IIb	KANAMYCIN
		907751	908973	-	blaPDC-374	1-1215/1215	========/======	100	98.69	ncbi	NG_065926.1	class C beta-lactamase PDC-374	CEPHALOSPORIN
		4403638	4404045	-	fosA-354827590	1-408/408	===============	100	99.51	ncbi	NG_047883.1	FosA family fosfomycin resistance glutathione transferase	FOSFOMYCIN
		4841997	4842617	+	catB7	1-639/639	========/======	97.18	96.56	ncbi	NG_047614.1	type B-4 chloramphenicol O-acetyltransferase CatB7	CHLORAMPHENICOL
		6328026	6328814	+	blaOXA-396	1-789/789	===============	100	100	ncbi	NG_049685.1	OXA-50 family oxacillin-hydrolyzing class D beta-lactamase OXA-396	BETA-LACTAM
CP044006	Human clinical	955455	956261	+	aph(3')-IIb	1-807/807	===============	100	99.5	ncbi	NG_047424.1	aminoglycoside O-phosphotransferase APH(3')-IIb	KANAMYCIN
		968588	969810	-	blaPDC-55	1-1215/1215	========/======	100	98.86	ncbi	NG_049929.1	class C beta-lactamase PDC-55	CEPHALOSPORIN
		4580738	4581145	-	fosA-354827590	1-408/408	===============	100	98.78	ncbi	NG_047883.1	FosA family fosfomycin resistance glutathione transferase	FOSFOMYCIN
		4761978	4762175	+	crpP	1-198/198	===============	100	94.95	ncbi	NG_062203.1	ciprofloxacin resistance protein CrpP	FLUOROQUINOLONE
		5196329	5196967	+	catB7	1-639/639	===============	100	98.44	ncbi	NG_047614.1	type B-4 chloramphenicol O-acetyltransferase CatB7	CHLORAMPHENICOL
		6747127	6747915	+	blaOXA-50	1-789/789	===============	100	99.87	ncbi	NG_049777.1	oxacillin-hydrolyzing class D beta-lactamase OXA-50	BETA-LACTAM
CP093355	Human clinical	897004	897810	+	aph(3')-IIb	1-807/807	===============	100	99.01	ncbi	NG_047424.1	aminoglycoside O-phosphotransferase APH(3')-IIb	KANAMYCIN
		910137	911359	-	blaPDC-374	1-1215/1215	========/======	100	98.69	ncbi	NG_065926.1	class C beta-lactamase PDC-374	CEPHALOSPORIN
		4529993	4530400	-	fosA-354827590	1-408/408	===============	100	98.78	ncbi	NG_047883.1	FosA family fosfomycin resistance glutathione transferase	FOSFOMYCIN
		4702754	4702951	+	crpP	1-198/198	===============	100	98.48	ncbi	NG_062203.1	ciprofloxacin resistance protein CrpP	FLUOROQUINOLONE
		5091917	5092555	+	catB7	1-639/639	===============	100	99.06	ncbi	NG_047614.1	type B-4 chloramphenicol O-acetyltransferase CatB7	CHLORAMPHENICOL
		6622786	6623574	+	blaOXA-494	1-789/789	===============	100	100	ncbi	NG_049773.1	OXA-50 family oxacillin-hydrolyzing class D beta-lactamase OXA-494	BETA-LACTAM
CP093354	Human clinical	928705	929511	+	aph(3')-IIb	1-807/807	===============	100	99.13	ncbi	NG_047424.1	aminoglycoside O-phosphotransferase APH(3')-IIb	KANAMYCIN
		941838	943060	-	blaPDC-374	1-1215/1215	========/======	100	98.94	ncbi	NG_065926.1	class C beta-lactamase PDC-374	CEPHALOSPORIN
		4632513	4632920	-	fosA-354827590	1-408/408	===============	100	99.02	ncbi	NG_047883.1	FosA family fosfomycin resistance glutathione transferase	FOSFOMYCIN
		4812057	4812254	+	crpP	1-198/198	===============	100	97.98	ncbi	NG_062203.1	ciprofloxacin resistance protein CrpP	FLUOROQUINOLONE
		5233371	5234009	+	catB7	1-639/639	===============	100	99.53	ncbi	NG_047614.1	type B-4 chloramphenicol O-acetyltransferase CatB7	CHLORAMPHENICOL
		6798831	6799619	+	blaOXA-486	1-789/789	===============	100	100	ncbi	NG_050612.1	OXA-50 family oxacillin-hydrolyzing class D beta-lactamase OXA-486	BETA-LACTAM
CP093356	Human clinical	941825	942631	+	aph(3')-IIb	1-807/807	===============	100	99.75	ncbi	NG_047424.1	aminoglycoside O-phosphotransferase APH(3')-IIb	KANAMYCIN
		954958	956180	-	blaPDC-374	1-1215/1215	========/======	100	98.86	ncbi	NG_065926.1	class C beta-lactamase PDC-374	CEPHALOSPORIN
		4652101	4652508	-	fosA-354827590	1-408/408	===============	100	98.78	ncbi	NG_047883.1	FosA family fosfomycin resistance glutathione transferase	FOSFOMYCIN
		5196580	5197218	+	catB7	1-639/639	===============	100	99.84	ncbi	NG_047614.1	type B-4 chloramphenicol O-acetyltransferase CatB7	CHLORAMPHENICOL
		5567355	5567552	+	crpP	1-198/198	===============	100	98.99	ncbi	NG_062203.1	ciprofloxacin resistance protein CrpP	FLUOROQUINOLONE
		6838160	6838948	+	blaOXA-50	1-789/789	===============	100	100	ncbi	NG_049777.1	oxacillin-hydrolyzing class D beta-lactamase OXA-50	BETA-LACTAM
CP093357	Human clinical	896984	897790	+	aph(3')-IIb	1-807/807	===============	100	99.01	ncbi	NG_047424.1	aminoglycoside O-phosphotransferase APH(3')-IIb	KANAMYCIN
		910117	911339	-	blaPDC-374	1-1215/1215	========/======	100	98.69	ncbi	NG_065926.1	class C beta-lactamase PDC-374	CEPHALOSPORIN
		4459268	4459675	-	fosA-354827590	1-408/408	===============	100	98.78	ncbi	NG_047883.1	FosA family fosfomycin resistance glutathione transferase	FOSFOMYCIN
		4632028	4632225	+	crpP	1-198/198	===============	100	98.48	ncbi	NG_062203.1	ciprofloxacin resistance protein CrpP	FLUOROQUINOLONE
		6609031	6609819	+	blaOXA-494	1-789/789	===============	100	100	ncbi	NG_049773.1	OXA-50 family oxacillin-hydrolyzing class D beta-lactamase OXA-494	BETA-LACTAM
CP093358	Human clinical	896890	897696	+	aph(3')-IIb	1-807/807	===============	100	99.01	ncbi	NG_047424.1	aminoglycoside O-phosphotransferase APH(3')-IIb	KANAMYCIN
		910023	911245	-	blaPDC-374	1-1215/1215	========/======	100	98.69	ncbi	NG_065926.1	class C beta-lactamase PDC-374	CEPHALOSPORIN
		4577861	4578268	-	fosA-354827590	1-408/408	===============	100	98.78	ncbi	NG_047883.1	FosA family fosfomycin resistance glutathione transferase	FOSFOMYCIN
		4750622	4750819	+	crpP	1-198/198	===============	100	98.48	ncbi	NG_062203.1	ciprofloxacin resistance protein CrpP	FLUOROQUINOLONE
		5244139	5244777	+	catB7	1-639/639	===============	100	99.06	ncbi	NG_047614.1	type B-4 chloramphenicol O-acetyltransferase CatB7	CHLORAMPHENICOL
		6774222	6775010	+	blaOXA-494	1-789/789	===============	100	100	ncbi	NG_049773.1	OXA-50 family oxacillin-hydrolyzing class D beta-lactamase OXA-494	BETA-LACTAM
CP020603	Human clinical	923733	924539	+	aph(3')-IIb	1-807/807	===============	100	98.76	ncbi	NG_047424.1	aminoglycoside O-phosphotransferase APH(3')-IIb	KANAMYCIN
		936866	938088	-	blaPDC-374	1-1215/1215	========/======	100	98.77	ncbi	NG_065926.1	class C beta-lactamase PDC-374	CEPHALOSPORIN
		2523640	2524479	-	sul1	1-840/840	===============	100	100	ncbi	NG_048082.1	sulfonamide-resistant dihydropteroate synthase Sul1	SULFONAMIDE
		2525257	2526102	-	aadA6	1-846/846	===============	100	100	ncbi	NG_047359.1	ANT(3'')-Ia family aminoglycoside nucleotidyltransferase AadA6	STREPTOMYCIN
		2526234	2526692	-	aac(6')-Il	1-459/459	===============	100	100	ncbi	NG_047303.1	aminoglycoside N-acetyltransferase AAC(6')-Il	AMIKACIN;KANAMYCIN;TOBRAMYCIN
		2526825	2527283	-	aac(6')-Il	1-459/459	===============	100	100	ncbi	NG_047303.1	aminoglycoside N-acetyltransferase AAC(6')-Il	AMIKACIN;KANAMYCIN;TOBRAMYCIN
		2527321	2528148	-	blaOXA-2	1-828/828	===============	100	100	ncbi	NG_049496.1	oxacillin-hydrolyzing class D beta-lactamase OXA-2	BETA-LACTAM
		2528230	2528784	-	aacA8	1-555/555	===============	100	100	ncbi	NG_052107.1	aminoglycoside 6'-N-acetyltransferase AacA8	AMINOGLYCOSIDE
		2553407	2553865	+	aac(6')-Il	1-459/459	===============	100	100	ncbi	NG_047303.1	aminoglycoside N-acetyltransferase AAC(6')-Il	AMIKACIN;KANAMYCIN;TOBRAMYCIN
		2553997	2554842	+	aadA6	1-846/846	===============	100	100	ncbi	NG_047359.1	ANT(3'')-Ia family aminoglycoside nucleotidyltransferase AadA6	STREPTOMYCIN
		2555620	2556459	+	sul1	1-840/840	===============	100	100	ncbi	NG_048082.1	sulfonamide-resistant dihydropteroate synthase Sul1	SULFONAMIDE
		4701282	4701689	-	fosA-354827590	1-408/408	===============	100	99.02	ncbi	NG_047883.1	FosA family fosfomycin resistance glutathione transferase	FOSFOMYCIN
		5359639	5360172	+	ant(2'')-Ia	1-534/534	===============	100	100	ncbi	NG_064657.1	aminoglycoside nucleotidyltransferase ANT(2'')-Ia	GENTAMICIN;KANAMYCIN;TOBRAMYCIN
		5360718	5361557	+	sul1	1-840/840	===============	100	100	ncbi	NG_048082.1	sulfonamide-resistant dihydropteroate synthase Sul1	SULFONAMIDE
		5393611	5394249	+	catB7	1-639/639	===============	100	98.75	ncbi	NG_047614.1	type B-4 chloramphenicol O-acetyltransferase CatB7	CHLORAMPHENICOL
		6974952	6975740	+	blaOXA-488	1-789/789	===============	100	99.87	ncbi	NG_049768.1	OXA-50 family oxacillin-hydrolyzing class D beta-lactamase OXA-488	BETA-LACTAM
CP026680	Human clinical	913364	914170	+	aph(3')-IIb	1-807/807	===============	100	99.26	ncbi	NG_047424.1	aminoglycoside O-phosphotransferase APH(3')-IIb	KANAMYCIN
		926484	927706	-	blaPDC-374	1-1215/1215	========/======	100	99.18	ncbi	NG_065926.1	class C beta-lactamase PDC-374	CEPHALOSPORIN
		4468903	4469310	-	fosA-354827590	1-408/408	===============	100	98.53	ncbi	NG_047883.1	FosA family fosfomycin resistance glutathione transferase	FOSFOMYCIN
		4928331	4928969	+	catB7	1-639/639	===============	100	99.53	ncbi	NG_047614.1	type B-4 chloramphenicol O-acetyltransferase CatB7	CHLORAMPHENICOL
		5301269	5301466	+	crpP	1-198/198	===============	100	94.44	ncbi	NG_062203.1	ciprofloxacin resistance protein CrpP	FLUOROQUINOLONE
		5547982	5548818	-	aph(6)-Id	1-837/837	===============	100	100	ncbi	NG_047464.1	aminoglycoside O-phosphotransferase APH(6)-Id	STREPTOMYCIN
		5548818	5549645	-	aph(3'')-Ib	1-828/828	===============	100	99.88	ncbi	NG_056002.2	aminoglycoside O-phosphotransferase APH(3'')-Ib	STREPTOMYCIN
		6555466	6556254	+	blaOXA-395	1-789/789	===============	100	100	ncbi	NG_049684.1	OXA-50 family oxacillin-hydrolyzing class D beta-lactamase OXA-395	BETA-LACTAM
CP010555	Human clinical	3312298	3313520	+	blaPDC-55	1-1215/1215	========/======	100	98.77	ncbi	NG_049929.1	class C beta-lactamase PDC-55	CEPHALOSPORIN
		3325834	3326640	-	aph(3')-IIb	1-807/807	===============	100	99.26	ncbi	NG_047424.1	aminoglycoside O-phosphotransferase APH(3')-IIb	KANAMYCIN
		3674320	3675108	+	blaOXA-395	1-789/789	===============	100	100	ncbi	NG_049684.1	OXA-50 family oxacillin-hydrolyzing class D beta-lactamase OXA-395	BETA-LACTAM
		5553117	5553314	-	crpP	1-198/198	===============	100	94.95	ncbi	NG_062203.1	ciprofloxacin resistance protein CrpP	FLUOROQUINOLONE
		5923443	5924081	-	catB7	1-639/639	===============	100	99.53	ncbi	NG_047614.1	type B-4 chloramphenicol O-acetyltransferase CatB7	CHLORAMPHENICOL
		6378394	6378801	+	fosA-354827590	1-408/408	===============	100	98.53	ncbi	NG_047883.1	FosA family fosfomycin resistance glutathione transferase	FOSFOMYCIN
CP042269	Human clinical	905984	906790	+	aph(3')-IIb	1-807/807	===============	100	99.01	ncbi	NG_047424.1	aminoglycoside O-phosphotransferase APH(3')-IIb	KANAMYCIN
		919117	920339	-	blaPDC-55	1-1215/1215	========/======	100	98.86	ncbi	NG_049929.1	class C beta-lactamase PDC-55	CEPHALOSPORIN
		4152011	4152418	-	fosA-354827590	1-408/408	===============	100	99.02	ncbi	NG_047883.1	FosA family fosfomycin resistance glutathione transferase	FOSFOMYCIN
		6064525	6065313	+	blaOXA-494	1-789/789	===============	100	100	ncbi	NG_049773.1	OXA-50 family oxacillin-hydrolyzing class D beta-lactamase OXA-494	BETA-LACTAM
CP097383	Human clinical	955295	956101	+	aph(3')-IIb	1-807/807	===============	100	99.75	ncbi	NG_047424.1	aminoglycoside O-phosphotransferase APH(3')-IIb	KANAMYCIN
		968439	969632	-	blaPDC-59	1-1194/1194	===============	100	100	ncbi	NG_049933.1	class C beta-lactamase PDC-59	CEPHALOSPORIN
		4779791	4780198	-	fosA-354827590	1-408/408	===============	100	99.75	ncbi	NG_047883.1	FosA family fosfomycin resistance glutathione transferase	FOSFOMYCIN
		5278382	5279020	+	catB7	1-639/639	===============	100	98.59	ncbi	NG_047614.1	type B-4 chloramphenicol O-acetyltransferase CatB7	CHLORAMPHENICOL
		5659859	5660056	+	crpP	1-198/198	===============	100	94.95	ncbi	NG_062203.1	ciprofloxacin resistance protein CrpP	FLUOROQUINOLONE
		6952724	6953512	+	blaOXA-906	1-789/789	===============	100	100	ncbi	NG_068025.1	OXA-50 family oxacillin-hydrolyzing class D beta-lactamase OXA-906	BETA-LACTAM
CP113974	Human clinical	2843617	2844024	-	fosA-354827590	1-408/408	===============	100	98.78	ncbi	NG_047883.1	FosA family fosfomycin resistance glutathione transferase	FOSFOMYCIN
		3389370	3390008	+	catB7	1-639/639	===============	100	99.84	ncbi	NG_047614.1	type B-4 chloramphenicol O-acetyltransferase CatB7	CHLORAMPHENICOL
		3760147	3760344	+	crpP	1-198/198	===============	100	98.99	ncbi	NG_062203.1	ciprofloxacin resistance protein CrpP	FLUOROQUINOLONE
		4986368	4987156	+	blaOXA-50	1-789/789	===============	100	100	ncbi	NG_049777.1	oxacillin-hydrolyzing class D beta-lactamase OXA-50	BETA-LACTAM
		5985863	5986669	+	aph(3')-IIb	1-807/807	===============	100	99.63	ncbi	NG_047424.1	aminoglycoside O-phosphotransferase APH(3')-IIb	KANAMYCIN
		5998996	6000218	-	blaPDC-374	1-1215/1215	========/======	100	98.86	ncbi	NG_065926.1	class C beta-lactamase PDC-374	CEPHALOSPORIN
CP063237	Human clinical	705002	705640	-	catB7	1-639/639	===============	100	99.37	ncbi	NG_047614.1	type B-4 chloramphenicol O-acetyltransferase CatB7	CHLORAMPHENICOL
		1164145	1164552	+	fosA-354827590	1-408/408	===============	100	99.51	ncbi	NG_047883.1	FosA family fosfomycin resistance glutathione transferase	FOSFOMYCIN
		4639823	4641045	+	blaPDC-374	1-1215/1215	========/======	100	98.86	ncbi	NG_065926.1	class C beta-lactamase PDC-374	CEPHALOSPORIN
		4653372	4654175	-	aph(3')-IIb	1-807/807	========/======	99.63	98.89	ncbi	NG_047424.1	aminoglycoside O-phosphotransferase APH(3')-IIb	KANAMYCIN
		5179837	5180034	+	crpP	1-198/198	===============	100	100	ncbi	NG_062203.1	ciprofloxacin resistance protein CrpP	FLUOROQUINOLONE
		6385876	6386664	+	blaOXA-486	1-789/789	===============	100	100	ncbi	NG_050612.1	OXA-50 family oxacillin-hydrolyzing class D beta-lactamase OXA-486	BETA-LACTAM
CP028162	Human clinical	967771	968577	+	aph(3')-IIb	1-807/807	===============	100	98.76	ncbi	NG_047424.1	aminoglycoside O-phosphotransferase APH(3')-IIb	KANAMYCIN
		980904	982126	-	blaPDC-374	1-1215/1215	========/======	100	98.77	ncbi	NG_065926.1	class C beta-lactamase PDC-374	CEPHALOSPORIN
		4626312	4626719	-	fosA-354827590	1-408/408	===============	100	99.02	ncbi	NG_047883.1	FosA family fosfomycin resistance glutathione transferase	FOSFOMYCIN
		4885715	4885912	+	crpP	1-198/198	===============	100	94.95	ncbi	NG_062203.1	ciprofloxacin resistance protein CrpP	FLUOROQUINOLONE
		5386219	5387862	-	mcr-5.1	1-1644/1644	===============	100	100	ncbi	NG_055658.1	phosphoethanolamine--lipid A transferase MCR-5.1	COLISTIN
		5397585	5398223	+	catB7	1-639/639	===============	100	98.75	ncbi	NG_047614.1	type B-4 chloramphenicol O-acetyltransferase CatB7	CHLORAMPHENICOL
		6982859	6983647	+	blaOXA-488	1-789/789	===============	100	99.87	ncbi	NG_049768.1	OXA-50 family oxacillin-hydrolyzing class D beta-lactamase OXA-488	BETA-LACTAM
CP060703	Human clinical	916073	916879	+	aph(3')-IIb	1-807/807	===============	100	99.01	ncbi	NG_047424.1	aminoglycoside O-phosphotransferase APH(3')-IIb	KANAMYCIN
		929206	930428	-	blaPDC-374	1-1215/1215	========/======	100	98.77	ncbi	NG_065926.1	class C beta-lactamase PDC-374	CEPHALOSPORIN
		4312291	4312698	-	fosA-354827590	1-408/408	===============	100	99.02	ncbi	NG_047883.1	FosA family fosfomycin resistance glutathione transferase	FOSFOMYCIN
		4876738	4877376	+	catB7	1-639/639	===============	100	99.37	ncbi	NG_047614.1	type B-4 chloramphenicol O-acetyltransferase CatB7	CHLORAMPHENICOL
		6380886	6381674	+	blaOXA-847	1-789/789	===============	100	99.87	ncbi	NG_066520.1	OXA-50 family oxacillin-hydrolyzing class D beta-lactamase OXA-847	BETA-LACTAM
CP054472	Human clinical	889320	890126	+	aph(3')-IIb	1-807/807	===============	100	99.26	ncbi	NG_047424.1	aminoglycoside O-phosphotransferase APH(3')-IIb	KANAMYCIN
		902471	903664	-	blaPDC-116	1-1194/1194	===============	100	99.92	ncbi	NG_055480.1	class C beta-lactamase PDC-116	CEPHALOSPORIN
		4419561	4419968	-	fosA-354827590	1-408/408	===============	100	99.02	ncbi	NG_047883.1	FosA family fosfomycin resistance glutathione transferase	FOSFOMYCIN
		4851935	4852573	+	catB7	1-639/639	===============	100	99.06	ncbi	NG_047614.1	type B-4 chloramphenicol O-acetyltransferase CatB7	CHLORAMPHENICOL
		6324678	6325466	+	blaOXA-486	1-789/789	===============	100	100	ncbi	NG_050612.1	OXA-50 family oxacillin-hydrolyzing class D beta-lactamase OXA-486	BETA-LACTAM
CP054473	Human clinical	828094	828900	+	aph(3')-IIb	1-807/807	===============	100	99.26	ncbi	NG_047424.1	aminoglycoside O-phosphotransferase APH(3')-IIb	KANAMYCIN
		841227	842449	-	blaPDC-374	1-1215/1215	========/======	100	98.94	ncbi	NG_065926.1	class C beta-lactamase PDC-374	CEPHALOSPORIN
		2048957	2049595	-	catB7	1-639/639	===============	100	99.22	ncbi	NG_047614.1	type B-4 chloramphenicol O-acetyltransferase CatB7	CHLORAMPHENICOL
		2600872	2601279	+	fosA-354827590	1-408/408	===============	100	98.53	ncbi	NG_047883.1	FosA family fosfomycin resistance glutathione transferase	FOSFOMYCIN
		6721915	6722703	+	blaOXA-396	1-789/789	===============	100	100	ncbi	NG_049685.1	OXA-50 family oxacillin-hydrolyzing class D beta-lactamase OXA-396	BETA-LACTAM
CP056100	Human clinical	943766	944572	+	aph(3')-IIb	1-807/807	===============	100	98.39	ncbi	NG_047424.1	aminoglycoside O-phosphotransferase APH(3')-IIb	KANAMYCIN
		956885	958107	-	blaPDC-374	1-1215/1215	========/======	100	98.94	ncbi	NG_065926.1	class C beta-lactamase PDC-374	CEPHALOSPORIN
		4669081	4669488	-	fosA-354827590	1-408/408	===============	100	98.53	ncbi	NG_047883.1	FosA family fosfomycin resistance glutathione transferase	FOSFOMYCIN
		5323799	5324437	+	catB7	1-639/639	===============	100	99.22	ncbi	NG_047614.1	type B-4 chloramphenicol O-acetyltransferase CatB7	CHLORAMPHENICOL
		5696208	5696405	+	crpP	1-198/198	===============	100	98.99	ncbi	NG_062203.1	ciprofloxacin resistance protein CrpP	FLUOROQUINOLONE
		6966587	6967375	+	blaOXA-396	1-789/789	===============	100	100	ncbi	NG_049685.1	OXA-50 family oxacillin-hydrolyzing class D beta-lactamase OXA-396	BETA-LACTAM
CP056098	Human clinical	893629	894435	+	aph(3')-IIb	1-807/807	===============	100	99.63	ncbi	NG_047424.1	aminoglycoside O-phosphotransferase APH(3')-IIb	KANAMYCIN
		906762	907984	-	blaPDC-374	1-1215/1215	========/======	100	98.77	ncbi	NG_065926.1	class C beta-lactamase PDC-374	CEPHALOSPORIN
		4291884	4292291	-	fosA-354827590	1-408/408	===============	100	99.75	ncbi	NG_047883.1	FosA family fosfomycin resistance glutathione transferase	FOSFOMYCIN
		4721583	4722221	+	catB7	1-639/639	===============	100	99.06	ncbi	NG_047614.1	type B-4 chloramphenicol O-acetyltransferase CatB7	CHLORAMPHENICOL
		6206384	6207172	+	blaOXA-396	1-789/789	===============	100	99.87	ncbi	NG_049685.1	OXA-50 family oxacillin-hydrolyzing class D beta-lactamase OXA-396	BETA-LACTAM
CP056095	Human clinical	944900	945706	+	aph(3')-IIb	1-807/807	===============	100	99.5	ncbi	NG_047424.1	aminoglycoside O-phosphotransferase APH(3')-IIb	KANAMYCIN
		958033	959255	-	blaPDC-374	1-1215/1215	========/======	100	98.69	ncbi	NG_065926.1	class C beta-lactamase PDC-374	CEPHALOSPORIN
		4412995	4413402	-	fosA-354827590	1-408/408	===============	100	98.78	ncbi	NG_047883.1	FosA family fosfomycin resistance glutathione transferase	FOSFOMYCIN
		4841290	4841928	+	catB7	1-639/639	===============	100	97.81	ncbi	NG_047614.1	type B-4 chloramphenicol O-acetyltransferase CatB7	CHLORAMPHENICOL
		5212503	5212700	+	crpP	1-198/198	===============	100	96.47	ncbi	NG_062203.1	ciprofloxacin resistance protein CrpP	FLUOROQUINOLONE
		6442469	6443257	+	blaOXA-905	1-789/789	===============	100	99.75	ncbi	NG_068024.1	OXA-50 family oxacillin-hydrolyzing class D beta-lactamase OXA-905	BETA-LACTAM
CP056094	Human clinical	926207	927013	+	aph(3')-IIb	1-807/807	===============	100	98.64	ncbi	NG_047423.1	aminoglycoside O-phosphotransferase APH(3')-IIb	KANAMYCIN
		939369	940562	-	blaPDC-22	1-1194/1194	===============	100	100	ncbi	NG_049895.1	class C beta-lactamase PDC-22	CEPHALOSPORIN
		4902241	4902648	-	fosA-354827590	1-408/408	===============	100	99.02	ncbi	NG_047883.1	FosA family fosfomycin resistance glutathione transferase	FOSFOMYCIN
		5433743	5434381	+	catB7	1-639/639	===============	100	97.65	ncbi	NG_047614.1	type B-4 chloramphenicol O-acetyltransferase CatB7	CHLORAMPHENICOL
		6968379	6969167	+	blaOXA-395	1-789/789	===============	100	99.24	ncbi	NG_049684.1	OXA-50 family oxacillin-hydrolyzing class D beta-lactamase OXA-395	BETA-LACTAM
CP056093	Human clinical	897111	897917	+	aph(3')-IIb	1-807/807	===============	100	98.76	ncbi	NG_047424.1	aminoglycoside O-phosphotransferase APH(3')-IIb	KANAMYCIN
		910244	911466	-	blaPDC-374	1-1215/1215	========/======	100	98.94	ncbi	NG_065926.1	class C beta-lactamase PDC-374	CEPHALOSPORIN
		4396342	4396749	-	fosA-354827590	1-408/408	===============	100	99.02	ncbi	NG_047883.1	FosA family fosfomycin resistance glutathione transferase	FOSFOMYCIN
		4825553	4826191	+	catB7	1-639/639	===============	100	99.53	ncbi	NG_047614.1	type B-4 chloramphenicol O-acetyltransferase CatB7	CHLORAMPHENICOL
		5194369	5194566	+	crpP	1-198/198	===============	100	98.48	ncbi	NG_062203.1	ciprofloxacin resistance protein CrpP	FLUOROQUINOLONE
		6437714	6438502	+	blaOXA-486	1-789/789	===============	100	99.87	ncbi	NG_050612.1	OXA-50 family oxacillin-hydrolyzing class D beta-lactamase OXA-486	BETA-LACTAM
CP056092	Human clinical	1083796	1084602	+	aph(3')-IIb	1-807/807	===============	100	98.39	ncbi	NG_047424.1	aminoglycoside O-phosphotransferase APH(3')-IIb	KANAMYCIN
		1096915	1098137	-	blaPDC-374	1-1215/1215	========/======	100	98.94	ncbi	NG_065926.1	class C beta-lactamase PDC-374	CEPHALOSPORIN
		2729884	2730729	+	aadA6	1-846/846	===============	100	100	ncbi	NG_047359.1	ANT(3'')-Ia family aminoglycoside nucleotidyltransferase AadA6	STREPTOMYCIN
		2731507	2732346	+	sul1	1-840/840	===============	100	100	ncbi	NG_048082.1	sulfonamide-resistant dihydropteroate synthase Sul1	SULFONAMIDE
		4876866	4877273	-	fosA-354827590	1-408/408	===============	100	98.53	ncbi	NG_047883.1	FosA family fosfomycin resistance glutathione transferase	FOSFOMYCIN
		5418053	5418691	+	catB7	1-639/639	===============	100	99.22	ncbi	NG_047614.1	type B-4 chloramphenicol O-acetyltransferase CatB7	CHLORAMPHENICOL
		5790516	5790713	+	crpP	1-198/198	===============	100	94.95	ncbi	NG_062203.1	ciprofloxacin resistance protein CrpP	FLUOROQUINOLONE
		7064594	7065382	+	blaOXA-396	1-789/789	===============	100	100	ncbi	NG_049685.1	OXA-50 family oxacillin-hydrolyzing class D beta-lactamase OXA-396	BETA-LACTAM
CP056090	Human clinical	256403	257625	+	blaPDC-374	1-1215/1215	========/======	100	98.94	ncbi	NG_065926.1	class C beta-lactamase PDC-374	CEPHALOSPORIN
		269952	270758	-	aph(3')-IIb	1-807/807	===============	100	99.26	ncbi	NG_047424.1	aminoglycoside O-phosphotransferase APH(3')-IIb	KANAMYCIN
		1411939	1412727	-	blaOXA-396	1-789/789	===============	100	100	ncbi	NG_049685.1	OXA-50 family oxacillin-hydrolyzing class D beta-lactamase OXA-396	BETA-LACTAM
		2654168	2654365	-	crpP	1-198/198	===============	100	97.47	ncbi	NG_062203.1	ciprofloxacin resistance protein CrpP	FLUOROQUINOLONE
		3024331	3024969	-	catB7	1-639/639	===============	100	99.22	ncbi	NG_047614.1	type B-4 chloramphenicol O-acetyltransferase CatB7	CHLORAMPHENICOL
		3551158	3551565	+	fosA-354827590	1-408/408	===============	100	98.53	ncbi	NG_047883.1	FosA family fosfomycin resistance glutathione transferase	FOSFOMYCIN
CP056101	Human clinical	1212329	1212526	-	crpP	1-198/198	===============	100	94.95	ncbi	NG_062203.1	ciprofloxacin resistance protein CrpP	FLUOROQUINOLONE
		1393359	1393766	+	fosA-354827590	1-408/408	===============	100	98.78	ncbi	NG_047883.1	FosA family fosfomycin resistance glutathione transferase	FOSFOMYCIN
		6104532	6105320	+	blaOXA-50	1-789/789	===============	100	99.87	ncbi	NG_049777.1	oxacillin-hydrolyzing class D beta-lactamase OXA-50	BETA-LACTAM
CP056102	Human clinical	44735	45541	+	aph(3')-IIb	1-807/807	===============	100	99.5	ncbi	NG_047424.1	aminoglycoside O-phosphotransferase APH(3')-IIb	KANAMYCIN
		57868	59090	-	blaPDC-55	1-1215/1215	========/======	100	98.86	ncbi	NG_049929.1	class C beta-lactamase PDC-55	CEPHALOSPORIN
		663179	663817	-	catB7	1-639/639	===============	100	98.44	ncbi	NG_047614.1	type B-4 chloramphenicol O-acetyltransferase CatB7	CHLORAMPHENICOL
CP056089	Human clinical	1548094	1548291	-	crpP	1-198/198	===============	100	97.98	ncbi	NG_062203.1	ciprofloxacin resistance protein CrpP	FLUOROQUINOLONE
		1916177	1916815	-	catB7	1-639/639	===============	100	98.44	ncbi	NG_047614.1	type B-4 chloramphenicol O-acetyltransferase CatB7	CHLORAMPHENICOL
		2457538	2457945	+	fosA-354827590	1-408/408	===============	100	99.02	ncbi	NG_047883.1	FosA family fosfomycin resistance glutathione transferase	FOSFOMYCIN
		5991465	5992658	+	blaPDC-16	1-1194/1194	===============	100	100	ncbi	NG_049886.1	class C beta-lactamase PDC-16	CEPHALOSPORIN
		6005014	6005820	-	aph(3')-IIb	1-807/807	===============	100	99.63	ncbi	NG_047423.1	aminoglycoside O-phosphotransferase APH(3')-IIb	KANAMYCIN
		6777572	6778360	+	blaOXA-848	1-789/789	===============	100	100	ncbi	NG_066521.1	OXA-50 family oxacillin-hydrolyzing class D beta-lactamase OXA-848	BETA-LACTAM
CP031659	Human clinical	946525	947331	+	aph(3')-IIb	1-807/807	===============	100	99.5	ncbi	NG_047424.1	aminoglycoside O-phosphotransferase APH(3')-IIb	KANAMYCIN
		959658	960880	-	blaPDC-374	1-1215/1215	========/======	100	98.69	ncbi	NG_065926.1	class C beta-lactamase PDC-374	CEPHALOSPORIN
		4463862	4464269	-	fosA-354827590	1-408/408	===============	100	99.02	ncbi	NG_047883.1	FosA family fosfomycin resistance glutathione transferase	FOSFOMYCIN
		4909463	4910101	+	catB7	1-639/639	===============	100	99.06	ncbi	NG_047614.1	type B-4 chloramphenicol O-acetyltransferase CatB7	CHLORAMPHENICOL
		5277159	5277356	+	crpP	1-198/198	===============	100	98.48	ncbi	NG_062203.1	ciprofloxacin resistance protein CrpP	FLUOROQUINOLONE
		6489293	6490081	+	blaOXA-50	1-789/789	===============	100	99.87	ncbi	NG_049777.1	oxacillin-hydrolyzing class D beta-lactamase OXA-50	BETA-LACTAM
CP031660	Human clinical	902558	903364	+	aph(3')-IIb	1-807/807	===============	100	98.89	ncbi	NG_047424.1	aminoglycoside O-phosphotransferase APH(3')-IIb	KANAMYCIN
		915691	916913	-	blaPDC-55	1-1215/1215	========/======	100	98.94	ncbi	NG_049929.1	class C beta-lactamase PDC-55	CEPHALOSPORIN
		4407788	4408195	-	fosA-354827590	1-408/408	===============	100	98.78	ncbi	NG_047883.1	FosA family fosfomycin resistance glutathione transferase	FOSFOMYCIN
		4874536	4875174	+	catB7	1-639/639	===============	100	99.69	ncbi	NG_047614.1	type B-4 chloramphenicol O-acetyltransferase CatB7	CHLORAMPHENICOL
		5245809	5246006	+	crpP	1-198/198	===============	100	97.98	ncbi	NG_062203.1	ciprofloxacin resistance protein CrpP	FLUOROQUINOLONE
		6446276	6447064	+	blaOXA-486	1-789/789	===============	100	99.75	ncbi	NG_050612.1	OXA-50 family oxacillin-hydrolyzing class D beta-lactamase OXA-486	BETA-LACTAM
CP096664	Human clinical	779423	780061	-	catB7	1-639/639	===============	100	100	ncbi	NG_047614.1	type B-4 chloramphenicol O-acetyltransferase CatB7	CHLORAMPHENICOL
		1221520	1221927	+	fosA-354827590	1-408/408	===============	100	99.51	ncbi	NG_047883.1	FosA family fosfomycin resistance glutathione transferase	FOSFOMYCIN
		4246423	4247645	+	blaPDC-374	1-1215/1215	========/======	100	99.02	ncbi	NG_065926.1	class C beta-lactamase PDC-374	CEPHALOSPORIN
		4259972	4260778	-	aph(3')-IIb	1-807/807	===============	100	100	ncbi	NG_047424.1	aminoglycoside O-phosphotransferase APH(3')-IIb	KANAMYCIN
		5858669	5859457	+	blaOXA-50	1-789/789	===============	100	99.87	ncbi	NG_049777.1	oxacillin-hydrolyzing class D beta-lactamase OXA-50	BETA-LACTAM
CP096665	Human clinical	779463	780101	-	catB7	1-639/639	===============	100	100	ncbi	NG_047614.1	type B-4 chloramphenicol O-acetyltransferase CatB7	CHLORAMPHENICOL
		1221625	1222032	+	fosA-354827590	1-408/408	===============	100	99.51	ncbi	NG_047883.1	FosA family fosfomycin resistance glutathione transferase	FOSFOMYCIN
		4345414	4346636	+	blaPDC-374	1-1215/1215	========/======	100	99.02	ncbi	NG_065926.1	class C beta-lactamase PDC-374	CEPHALOSPORIN
		4358963	4359769	-	aph(3')-IIb	1-807/807	===============	100	100	ncbi	NG_047424.1	aminoglycoside O-phosphotransferase APH(3')-IIb	KANAMYCIN
		5957736	5958524	+	blaOXA-50	1-789/789	===============	100	99.87	ncbi	NG_049777.1	oxacillin-hydrolyzing class D beta-lactamase OXA-50	BETA-LACTAM
CP025055	Human clinical	917735	918541	+	aph(3')-IIb	1-807/807	===============	100	98.76	ncbi	NG_047424.1	aminoglycoside O-phosphotransferase APH(3')-IIb	KANAMYCIN
		930868	932090	-	blaPDC-374	1-1215/1215	========/======	100	98.69	ncbi	NG_065926.1	class C beta-lactamase PDC-374	CEPHALOSPORIN
		2512672	2513205	+	ant(2'')-Ia	1-534/534	===============	100	100	ncbi	NG_047387.1	aminoglycoside nucleotidyltransferase ANT(2'')-Ia	GENTAMICIN;KANAMYCIN;TOBRAMYCIN
		2513703	2514542	+	sul1	1-840/840	===============	100	100	ncbi	NG_048082.1	sulfonamide-resistant dihydropteroate synthase Sul1	SULFONAMIDE
		2516870	2517433	+	dfrA10	1-564/564	===============	100	100	ncbi	NG_047686.1	trimethoprim-resistant dihydrofolate reductase DfrA10	TRIMETHOPRIM
		2517811	2518650	+	sul1	1-840/840	===============	100	100	ncbi	NG_048082.1	sulfonamide-resistant dihydropteroate synthase Sul1	SULFONAMIDE
		4605153	4605560	-	fosA-354827590	1-408/408	===============	100	99.02	ncbi	NG_047883.1	FosA family fosfomycin resistance glutathione transferase	FOSFOMYCIN
		5109879	5110517	+	catB7	1-639/639	===============	100	98.75	ncbi	NG_047614.1	type B-4 chloramphenicol O-acetyltransferase CatB7	CHLORAMPHENICOL
		6686870	6687658	+	blaOXA-488	1-789/789	===============	100	99.87	ncbi	NG_049768.1	OXA-50 family oxacillin-hydrolyzing class D beta-lactamase OXA-488	BETA-LACTAM
CP025051	Human clinical	929821	930627	+	aph(3')-IIb	1-807/807	===============	100	99.26	ncbi	NG_047424.1	aminoglycoside O-phosphotransferase APH(3')-IIb	KANAMYCIN
		942939	944161	-	blaPDC-374	1-1215/1215	========/======	100	98.94	ncbi	NG_065926.1	class C beta-lactamase PDC-374	CEPHALOSPORIN
		4412414	4412821	-	fosA-354827590	1-408/408	===============	100	99.02	ncbi	NG_047883.1	FosA family fosfomycin resistance glutathione transferase	FOSFOMYCIN
		4898192	4898830	+	catB7	1-639/639	===============	100	98.12	ncbi	NG_047614.1	type B-4 chloramphenicol O-acetyltransferase CatB7	CHLORAMPHENICOL
		6379136	6379924	+	blaOXA-494	1-789/789	===============	100	99.62	ncbi	NG_049773.1	OXA-50 family oxacillin-hydrolyzing class D beta-lactamase OXA-494	BETA-LACTAM
CP025052	Human clinical	48052	48606	+	aac(6')-Ib4	1-555/555	===============	100	100	ncbi	NG_051844.1	aminoglycoside N-acetyltransferase AAC(6')-Ib4	GENTAMICIN
		48687	49487	+	blaOXA-101	1-801/801	===============	100	100	ncbi	NG_049395.1	OXA-10 family class D beta-lactamase OXA-101	CEPHALOSPORIN
		49989	50828	+	sul1	1-840/840	===============	100	100	ncbi	NG_048082.1	sulfonamide-resistant dihydropteroate synthase Sul1	SULFONAMIDE
		53880	54434	+	aac(6')-Ib-AKT	1-555/555	===============	100	100	ncbi	NG_056043.1	AAC(6')-Ib family aminoglycoside 6'-N-acetyltransferase	AMIKACIN;KANAMYCIN;TOBRAMYCIN
		55107	55967	+	blaTEM-1	1-861/861	===============	100	100	ncbi	NG_050145.1	class A broad-spectrum beta-lactamase TEM-1	BETA-LACTAM
		56382	57257	-	blaCTX-M-30	1-876/876	===============	100	99.77	ncbi	NG_048980.1	class A extended-spectrum beta-lactamase CTX-M-30	CEPHALOSPORIN
CP025053	Human clinical	929821	930627	+	aph(3')-IIb	1-807/807	===============	100	99.26	ncbi	NG_047424.1	aminoglycoside O-phosphotransferase APH(3')-IIb	KANAMYCIN
		942939	944161	-	blaPDC-374	1-1215/1215	========/======	100	98.94	ncbi	NG_065926.1	class C beta-lactamase PDC-374	CEPHALOSPORIN
		4409251	4409658	-	fosA-354827590	1-408/408	===============	100	99.02	ncbi	NG_047883.1	FosA family fosfomycin resistance glutathione transferase	FOSFOMYCIN
		4895029	4895667	+	catB7	1-639/639	===============	100	98.12	ncbi	NG_047614.1	type B-4 chloramphenicol O-acetyltransferase CatB7	CHLORAMPHENICOL
		6375973	6376761	+	blaOXA-494	1-789/789	===============	100	99.62	ncbi	NG_049773.1	OXA-50 family oxacillin-hydrolyzing class D beta-lactamase OXA-494	BETA-LACTAM
CP025054	Human clinical	48052	48606	+	aac(6')-Ib4	1-555/555	===============	100	100	ncbi	NG_051844.1	aminoglycoside N-acetyltransferase AAC(6')-Ib4	GENTAMICIN
		48687	49487	+	blaOXA-101	1-801/801	===============	100	100	ncbi	NG_049395.1	OXA-10 family class D beta-lactamase OXA-101	CEPHALOSPORIN
		49989	50828	+	sul1	1-840/840	===============	100	100	ncbi	NG_048082.1	sulfonamide-resistant dihydropteroate synthase Sul1	SULFONAMIDE
		53880	54434	+	aac(6')-Ib-AKT	1-555/555	===============	100	100	ncbi	NG_056043.1	AAC(6')-Ib family aminoglycoside 6'-N-acetyltransferase	AMIKACIN;KANAMYCIN;TOBRAMYCIN
		55107	55967	+	blaTEM-1	1-861/861	===============	100	100	ncbi	NG_050145.1	class A broad-spectrum beta-lactamase TEM-1	BETA-LACTAM
		56382	57257	-	blaCTX-M-30	1-876/876	===============	100	99.77	ncbi	NG_048980.1	class A extended-spectrum beta-lactamase CTX-M-30	CEPHALOSPORIN
CP025056	Human clinical	917735	918541	+	aph(3')-IIb	1-807/807	===============	100	98.76	ncbi	NG_047424.1	aminoglycoside O-phosphotransferase APH(3')-IIb	KANAMYCIN
		930868	932090	-	blaPDC-374	1-1215/1215	========/======	100	98.77	ncbi	NG_065926.1	class C beta-lactamase PDC-374	CEPHALOSPORIN
		2512672	2513205	+	ant(2'')-Ia	1-534/534	===============	100	100	ncbi	NG_047387.1	aminoglycoside nucleotidyltransferase ANT(2'')-Ia	GENTAMICIN;KANAMYCIN;TOBRAMYCIN
		2513703	2514542	+	sul1	1-840/840	===============	100	100	ncbi	NG_048082.1	sulfonamide-resistant dihydropteroate synthase Sul1	SULFONAMIDE
		2516870	2517433	+	dfrA10	1-564/564	===============	100	100	ncbi	NG_047686.1	trimethoprim-resistant dihydrofolate reductase DfrA10	TRIMETHOPRIM
		2517811	2518650	+	sul1	1-840/840	===============	100	100	ncbi	NG_048082.1	sulfonamide-resistant dihydropteroate synthase Sul1	SULFONAMIDE
		4605189	4605596	-	fosA-354827590	1-408/408	===============	100	99.02	ncbi	NG_047883.1	FosA family fosfomycin resistance glutathione transferase	FOSFOMYCIN
		5109915	5110553	+	catB7	1-639/639	===============	100	98.75	ncbi	NG_047614.1	type B-4 chloramphenicol O-acetyltransferase CatB7	CHLORAMPHENICOL
		6686906	6687694	+	blaOXA-488	1-789/789	===============	100	99.87	ncbi	NG_049768.1	OXA-50 family oxacillin-hydrolyzing class D beta-lactamase OXA-488	BETA-LACTAM
CP025050	Human clinical	915961	916767	+	aph(3')-IIb	1-807/807	===============	100	99.38	ncbi	NG_047424.1	aminoglycoside O-phosphotransferase APH(3')-IIb	KANAMYCIN
		929109	930302	-	blaPDC-46	1-1194/1194	===============	100	100	ncbi	NG_049919.1	class C beta-lactamase PDC-46	CEPHALOSPORIN
		3878729	3879136	-	fosA-354827590	1-408/408	===============	100	99.51	ncbi	NG_047883.1	FosA family fosfomycin resistance glutathione transferase	FOSFOMYCIN
		4388189	4388827	+	catB7	1-639/639	===============	100	98.75	ncbi	NG_047614.1	type B-4 chloramphenicol O-acetyltransferase CatB7	CHLORAMPHENICOL
		6535084	6535872	+	blaOXA-901	1-789/789	===============	100	100	ncbi	NG_068020.1	OXA-50 family oxacillin-hydrolyzing class D beta-lactamase OXA-901	BETA-LACTAM
CP025049	Human clinical	916019	916825	+	aph(3')-IIb	1-807/807	===============	100	99.38	ncbi	NG_047424.1	aminoglycoside O-phosphotransferase APH(3')-IIb	KANAMYCIN
		929167	930360	-	blaPDC-46	1-1194/1194	===============	100	99.92	ncbi	NG_049919.1	class C beta-lactamase PDC-46	CEPHALOSPORIN
		3846001	3846408	-	fosA-354827590	1-408/408	===============	100	99.51	ncbi	NG_047883.1	FosA family fosfomycin resistance glutathione transferase	FOSFOMYCIN
		4355461	4356099	+	catB7	1-639/639	===============	100	98.75	ncbi	NG_047614.1	type B-4 chloramphenicol O-acetyltransferase CatB7	CHLORAMPHENICOL
		6423339	6424127	+	blaOXA-901	1-789/789	===============	100	100	ncbi	NG_068020.1	OXA-50 family oxacillin-hydrolyzing class D beta-lactamase OXA-901	BETA-LACTAM
CP080405	Human clinical	893868	894674	+	aph(3')-IIb	1-807/807	===============	100	99.26	ncbi	NG_047424.1	aminoglycoside O-phosphotransferase APH(3')-IIb	KANAMYCIN
		907001	908223	-	blaPDC-55	1-1215/1215	========/======	100	99.02	ncbi	NG_049929.1	class C beta-lactamase PDC-55	CEPHALOSPORIN
		4405167	4405574	-	fosA-354827590	1-408/408	===============	100	98.53	ncbi	NG_047883.1	FosA family fosfomycin resistance glutathione transferase	FOSFOMYCIN
		4833494	4834132	+	catB7	1-639/639	===============	100	98.91	ncbi	NG_047614.1	type B-4 chloramphenicol O-acetyltransferase CatB7	CHLORAMPHENICOL
		6319125	6319913	+	blaOXA-903	1-789/789	===============	100	99.87	ncbi	NG_068022.1	OXA-50 family oxacillin-hydrolyzing class D beta-lactamase OXA-903	BETA-LACTAM
CP041945	Human clinical	921550	922356	+	aph(3')-IIb	1-807/807	===============	100	99.88	ncbi	NG_047423.1	aminoglycoside O-phosphotransferase APH(3')-IIb	KANAMYCIN
		934699	935892	-	blaPDC-385	1-1194/1194	===============	100	99.92	ncbi	NG_066541.1	class C beta-lactamase PDC-385	CEPHALOSPORIN
		2425891	2426727	-	sul1	1-840/840	========/======	99.64	99.64	ncbi	NG_048082.1	sulfonamide-resistant dihydropteroate synthase Sul1	SULFONAMIDE
		2436768	2437580	+	blaNDM-1	1-813/813	===============	100	100	ncbi	NG_049326.1	subclass B1 metallo-beta-lactamase NDM-1	CARBAPENEM
		2440446	2441201	-	rmtB4	1-756/756	===============	100	100	ncbi	NG_051536.1	16S rRNA (guanine(1405)-N(7))-methyltransferase RmtB4	AMINOGLYCOSIDE
		2447262	2448476	+	floR2	1-1215/1215	===============	100	100	ncbi	NG_047875.1	chloramphenicol/florfenicol efflux MFS transporter FloR2	CHLORAMPHENICOL;FLORFENICOL
		2449413	2450588	+	tet(G)	1-1176/1176	===============	100	100	ncbi	NG_051907.1	tetracycline efflux MFS transporter Tet(G)	TETRACYCLINE
		4640571	4640978	-	fosA-354827590	1-408/408	===============	100	99.75	ncbi	NG_047883.1	FosA family fosfomycin resistance glutathione transferase	FOSFOMYCIN
		5139596	5140234	+	catB7	1-639/639	===============	100	98.59	ncbi	NG_047614.1	type B-4 chloramphenicol O-acetyltransferase CatB7	CHLORAMPHENICOL
		6686711	6687499	+	blaOXA-395	1-789/789	===============	100	99.87	ncbi	NG_049684.1	OXA-50 family oxacillin-hydrolyzing class D beta-lactamase OXA-395	BETA-LACTAM
		6797415	6798254	-	sul1	1-840/840	===============	100	100	ncbi	NG_048082.1	sulfonamide-resistant dihydropteroate synthase Sul1	SULFONAMIDE
		6800099	6800938	-	aadA6	1-840/840	===============	100	98.45	ncbi	NG_052151.1	ANT(3'')-Ia family aminoglycoside nucleotidyltransferase AadA6	STREPTOMYCIN
		6801617	6802273	-	qnrVC1	1-657/657	===============	100	100	ncbi	NG_050551.1	quinolone resistance pentapeptide repeat protein QnrVC1	QUINOLONE
CP080288	Human clinical	768626	769414	-	blaOXA-50	1-789/789	===============	100	99.87	ncbi	NG_049777.1	oxacillin-hydrolyzing class D beta-lactamase OXA-50	BETA-LACTAM
		2249349	2249987	-	catB7	1-639/639	===============	100	99.53	ncbi	NG_047614.1	type B-4 chloramphenicol O-acetyltransferase CatB7	CHLORAMPHENICOL
		2686239	2686646	+	fosA-354827590	1-408/408	===============	100	99.02	ncbi	NG_047883.1	FosA family fosfomycin resistance glutathione transferase	FOSFOMYCIN
CP080287	Human clinical	3404238	3405431	+	blaPDC-123	1-1194/1194	===============	100	99.92	ncbi	NG_055487.1	class C beta-lactamase PDC-123	CEPHALOSPORIN
		3417789	3418594	-	aph(3')-IIb	1-807/807	========/======	99.88	98.89	ncbi	NG_047424.1	aminoglycoside O-phosphotransferase APH(3')-IIb	KANAMYCIN
		4551592	4552380	+	blaOXA-494	1-789/789	===============	100	99.87	ncbi	NG_049773.1	OXA-50 family oxacillin-hydrolyzing class D beta-lactamase OXA-494	BETA-LACTAM
		5851772	5852410	-	catB7	1-639/639	===============	100	98.44	ncbi	NG_047614.1	type B-4 chloramphenicol O-acetyltransferase CatB7	CHLORAMPHENICOL
		6276272	6276454	-	crpP	16-198/198	.==============	92.42	98.36	ncbi	NG_062203.1	ciprofloxacin resistance protein CrpP	FLUOROQUINOLONE
		6449373	6449780	+	fosA-354827590	1-408/408	===============	100	99.27	ncbi	NG_047883.1	FosA family fosfomycin resistance glutathione transferase	FOSFOMYCIN
CP080286	Human clinical	1190244	1191032	+	blaOXA-494	1-789/789	===============	100	98.86	ncbi	NG_049773.1	OXA-50 family oxacillin-hydrolyzing class D beta-lactamase OXA-494	BETA-LACTAM
		2165516	2166322	+	aph(3')-IIb	1-807/807	===============	100	98.02	ncbi	NG_047424.1	aminoglycoside O-phosphotransferase APH(3')-IIb	KANAMYCIN
		2178671	2179864	-	blaPDC-364	1-1194/1194	===============	100	99.92	ncbi	NG_065916.1	class C beta-lactamase PDC-364	CEPHALOSPORIN
		5558815	5559222	-	fosA-354827590	1-408/408	===============	100	97.79	ncbi	NG_047883.1	FosA family fosfomycin resistance glutathione transferase	FOSFOMYCIN
		6013473	6014111	+	catB7	1-639/639	===============	100	97.34	ncbi	NG_047614.1	type B-4 chloramphenicol O-acetyltransferase CatB7	CHLORAMPHENICOL
CP080285	Human clinical	802108	802896	-	blaOXA-50	1-789/789	===============	100	99.87	ncbi	NG_049777.1	oxacillin-hydrolyzing class D beta-lactamase OXA-50	BETA-LACTAM
		5167311	5167718	-	fosA-354827590	1-408/408	===============	100	99.02	ncbi	NG_047883.1	FosA family fosfomycin resistance glutathione transferase	FOSFOMYCIN
		5603965	5604603	+	catB7	1-639/639	===============	100	99.53	ncbi	NG_047614.1	type B-4 chloramphenicol O-acetyltransferase CatB7	CHLORAMPHENICOL
CP080282	Human clinical	1443532	1444320	+	blaOXA-50	1-789/789	===============	100	100	ncbi	NG_049777.1	oxacillin-hydrolyzing class D beta-lactamase OXA-50	BETA-LACTAM
		2385284	2386090	+	aph(3')-IIb	1-807/807	===============	100	99.26	ncbi	NG_047424.1	aminoglycoside O-phosphotransferase APH(3')-IIb	KANAMYCIN
		2398447	2399640	-	blaPDC-308	1-1194/1194	===============	100	99.92	ncbi	NG_062259.1	class C beta-lactamase PDC-308	CEPHALOSPORIN
		5857763	5858170	-	fosA-354827590	1-408/408	===============	100	99.02	ncbi	NG_047883.1	FosA family fosfomycin resistance glutathione transferase	FOSFOMYCIN
		6296455	6297093	+	catB7	1-639/639	===============	100	97.81	ncbi	NG_047614.1	type B-4 chloramphenicol O-acetyltransferase CatB7	CHLORAMPHENICOL
CP080283	Human clinical	6767	7321	+	aac(6')-IIa	1-555/555	===============	100	89.19	ncbi	NG_047270.1	aminoglycoside N-acetyltransferase AAC(6')-IIa	GENTAMICIN;KANAMYCIN;TOBRAMYCIN
		7481	8380	+	aac(3)-VIa	1-900/900	===============	100	100	ncbi	NG_052583.3	aminoglycoside N-acetyltransferase AAC(3)-VIa	GENTAMICIN
CP080281	Human clinical	1415700	1416488	+	blaOXA-486	1-789/789	===============	100	100	ncbi	NG_050612.1	OXA-50 family oxacillin-hydrolyzing class D beta-lactamase OXA-486	BETA-LACTAM
		2366158	2366964	+	aph(3')-IIb	1-807/807	===============	100	98.76	ncbi	NG_047424.1	aminoglycoside O-phosphotransferase APH(3')-IIb	KANAMYCIN
		2379291	2380513	-	blaPDC-374	1-1215/1215	========/======	100	98.77	ncbi	NG_065926.1	class C beta-lactamase PDC-374	CEPHALOSPORIN
		5846474	5846881	-	fosA-354827590	1-408/408	===============	100	98.78	ncbi	NG_047883.1	FosA family fosfomycin resistance glutathione transferase	FOSFOMYCIN
		6288068	6288706	+	catB7	1-639/639	===============	100	99.53	ncbi	NG_047614.1	type B-4 chloramphenicol O-acetyltransferase CatB7	CHLORAMPHENICOL
CP080280	Human clinical	1074556	1074753	-	crpP	1-198/198	===============	100	94.95	ncbi	NG_062203.1	ciprofloxacin resistance protein CrpP	FLUOROQUINOLONE
		1446645	1447283	-	catB7	1-639/639	===============	100	99.22	ncbi	NG_047614.1	type B-4 chloramphenicol O-acetyltransferase CatB7	CHLORAMPHENICOL
		1998575	1998982	+	fosA-354827590	1-408/408	===============	100	98.53	ncbi	NG_047883.1	FosA family fosfomycin resistance glutathione transferase	FOSFOMYCIN
		5610054	5611276	+	blaPDC-374	1-1215/1215	========/======	100	98.94	ncbi	NG_065926.1	class C beta-lactamase PDC-374	CEPHALOSPORIN
		5623603	5624409	-	aph(3')-IIb	1-807/807	===============	100	99.26	ncbi	NG_047424.1	aminoglycoside O-phosphotransferase APH(3')-IIb	KANAMYCIN
		6626476	6627264	-	blaOXA-396	1-789/789	===============	100	100	ncbi	NG_049685.1	OXA-50 family oxacillin-hydrolyzing class D beta-lactamase OXA-396	BETA-LACTAM
CP097575	Human clinical	1322691	1323098	-	fosA-354827590	1-408/408	===============	100	99.75	ncbi	NG_047883.1	FosA family fosfomycin resistance glutathione transferase	FOSFOMYCIN
		1835024	1835662	+	catB7	1-639/639	===============	100	99.53	ncbi	NG_047614.1	type B-4 chloramphenicol O-acetyltransferase CatB7	CHLORAMPHENICOL
		3135331	3136119	-	blaOXA-903	1-789/789	===============	100	99.62	ncbi	NG_068022.1	OXA-50 family oxacillin-hydrolyzing class D beta-lactamase OXA-903	BETA-LACTAM
		4257409	4258215	+	aph(3')-IIb	1-807/807	===============	100	99.13	ncbi	NG_047424.1	aminoglycoside O-phosphotransferase APH(3')-IIb	KANAMYCIN
		4270542	4271764	-	blaPDC-374	1-1215/1215	========/======	100	98.77	ncbi	NG_065926.1	class C beta-lactamase PDC-374	CEPHALOSPORIN
CP091880	Human clinical	887894	888700	+	aph(3')-IIb	1-807/807	===============	100	99.01	ncbi	NG_047424.1	aminoglycoside O-phosphotransferase APH(3')-IIb	KANAMYCIN
		901027	902249	-	blaPDC-374	1-1215/1215	========/======	100	98.94	ncbi	NG_065926.1	class C beta-lactamase PDC-374	CEPHALOSPORIN
		4388685	4389092	-	fosA-354827590	1-408/408	===============	100	98.53	ncbi	NG_047883.1	FosA family fosfomycin resistance glutathione transferase	FOSFOMYCIN
		4912079	4912699	+	catB7	1-639/639	========/======	97.18	96.56	ncbi	NG_047614.1	type B-4 chloramphenicol O-acetyltransferase CatB7	CHLORAMPHENICOL
		6400620	6401408	+	blaOXA-50	1-789/789	===============	100	100	ncbi	NG_049777.1	oxacillin-hydrolyzing class D beta-lactamase OXA-50	BETA-LACTAM
CP013989	Bovine clinical	914969	915775	+	aph(3')-IIb	1-807/807	===============	100	99.38	ncbi	NG_047424.1	aminoglycoside O-phosphotransferase APH(3')-IIb	KANAMYCIN
		929461	930683	-	blaPDC-374	1-1215/1215	========/======	100	98.86	ncbi	NG_065926.1	class C beta-lactamase PDC-374	CEPHALOSPORIN
		4363786	4364193	-	fosA-354827590	1-408/408	===============	100	98.78	ncbi	NG_047883.1	FosA family fosfomycin resistance glutathione transferase	FOSFOMYCIN
		4847683	4848320	+	catB7	1-639/639	========/======	99.84	97.97	ncbi	NG_047614.1	type B-4 chloramphenicol O-acetyltransferase CatB7	CHLORAMPHENICOL
		6331201	6331989	+	blaOXA-396	1-789/789	===============	100	99.87	ncbi	NG_049685.1	OXA-50 family oxacillin-hydrolyzing class D beta-lactamase OXA-396	BETA-LACTAM
